# Supplementary material for: Revision of the subterranean genus Spelaeodiscus Brusina, 1886 (Gastropoda, Pulmonata, Spelaeodiscidae)
Source: Zookeys. 2018 Jun 26;(769):13–48. doi: 10.3897/zookeys.769.25258 (PMC6030179; doi:10.3897/zookeys.769.25258)
Supplement: XML Treatment for Spelaeodiscidae [file zookeys.769.25258-treatment1.xml]

<!DOCTYPE tp:taxon-treatment
  PUBLIC "-//TaxonX//DTD Taxonomic Treatment Publishing DTD v0 20100105//EN" "tax-treatment-NSO.dtd">
<tp:taxon-treatment xmlns:tp="http://www.plazi.org/taxpub"><tp:treatment-meta><kwd-group><label>Taxon classification</label><kwd><named-content xmlns:xlink="http://www.w3.org/1999/xlink" content-type="kingdom">Animalia</named-content></kwd><kwd><named-content xmlns:xlink="http://www.w3.org/1999/xlink" content-type="order">Stylommatophora</named-content></kwd><kwd><named-content xmlns:xlink="http://www.w3.org/1999/xlink" content-type="family">Spelaeodiscidae</named-content></kwd></kwd-group><mixed-citation publication-type="journal"><person-group><name><surname>Páll-Gergely</surname><given-names>Barna</given-names></name><name><surname>Deli</surname><given-names>Tamás</given-names></name><name><surname>Erőss</surname><given-names>Zoltán Péter</given-names></name><name><surname>Reischütz</surname><given-names>Peter L.</given-names></name><name><surname>Reischütz</surname><given-names>Alexander</given-names></name><name><surname>Fehér</surname><given-names>Zoltán</given-names></name></person-group><article-title>Revision of the subterranean genus <italic><tp:taxon-name><tp:taxon-name-part taxon-name-part-type="genus" reg="Spelaeodiscus">Spelaeodiscus</tp:taxon-name-part></tp:taxon-name></italic> Brusina, 1886 (<tp:taxon-name><tp:taxon-name-part taxon-name-part-type="class">Gastropoda</tp:taxon-name-part></tp:taxon-name>, <tp:taxon-name><tp:taxon-name-part taxon-name-part-type="infraclass">Pulmonata</tp:taxon-name-part></tp:taxon-name>, <tp:taxon-name><tp:taxon-name-part taxon-name-part-type="family">Spelaeodiscidae</tp:taxon-name-part></tp:taxon-name>)</article-title><source>Zookeys</source><day>26</day><month>6</month><year>2018</year><volume>2018</volume><issue>769</issue><fpage>13</fpage><lpage>48</lpage><pub-id pub-id-type="doi">10.3897/zookeys.769.25258</pub-id></mixed-citation></tp:treatment-meta><tp:nomenclature><label>Family</label><tp:taxon-name>
            <tp:taxon-name-part taxon-name-part-type="family">Spelaeodiscidae</tp:taxon-name-part>
          </tp:taxon-name><tp:taxon-authority>Steenberg, 1925</tp:taxon-authority></tp:nomenclature><tp:treatment-sec sec-type="remarks" id="SECID0EMCAE"><title>Remarks.</title><p>
            <xref ref-type="bibr" rid="B38">Schileyko (1998)</xref> classified <italic><tp:taxon-name><tp:taxon-name-part taxon-name-part-type="genus" reg="Spelaeodiscus">Spelaeodiscus</tp:taxon-name-part></tp:taxon-name></italic> into the family <tp:taxon-name><tp:taxon-name-part taxon-name-part-type="family">Spelaeodiscidae</tp:taxon-name-part></tp:taxon-name> Steenberg, 1925, which has independently been introduced by <xref ref-type="bibr" rid="B20">Hudec (1970)</xref> as well. This taxon was also recognized as a separate family of the infraorder <tp:taxon-name><tp:taxon-name-part taxon-name-part-type="suborder">Orthurethra</tp:taxon-name-part></tp:taxon-name> (and its only superfamily, <tp:taxon-name><tp:taxon-name-part taxon-name-part-type="superfamily">Pupilloidea</tp:taxon-name-part></tp:taxon-name>) by <xref ref-type="bibr" rid="B6">Bouchet et al. (2017)</xref>. Although the genital anatomy of some species belonging to this family is known, its systematic position within <tp:taxon-name><tp:taxon-name-part taxon-name-part-type="suborder">Orthurethra</tp:taxon-name-part></tp:taxon-name> is uncertain, because no molecular phylogenetic information is known (<xref ref-type="bibr" rid="B16">Harl et al. 2017</xref>).</p></tp:treatment-sec><ref-list><ref id="B38"><mixed-citation xmlns:xlink="http://www.w3.org/1999/xlink" xlink:type="simple">
          <person-group><name name-style="western"><surname>Schileyko</surname><given-names>AA</given-names></name></person-group> (<year>1998</year>) <article-title>Treatise on Recent Terrestrial Pulmonate Molluscs, Part 1. <tp:taxon-name><tp:taxon-name-part taxon-name-part-type="family">Achatinellidae</tp:taxon-name-part></tp:taxon-name>, <tp:taxon-name><tp:taxon-name-part taxon-name-part-type="family">Amastridae</tp:taxon-name-part></tp:taxon-name>, <tp:taxon-name><tp:taxon-name-part taxon-name-part-type="family">Orculidae</tp:taxon-name-part></tp:taxon-name>, <tp:taxon-name><tp:taxon-name-part taxon-name-part-type="family">Strobilopsidae</tp:taxon-name-part></tp:taxon-name>, <tp:taxon-name><tp:taxon-name-part taxon-name-part-type="family">Spelaeodiscidae</tp:taxon-name-part></tp:taxon-name>, <tp:taxon-name><tp:taxon-name-part taxon-name-part-type="family">Valloniidae</tp:taxon-name-part></tp:taxon-name>, <tp:taxon-name><tp:taxon-name-part taxon-name-part-type="family">Cochlicopidae</tp:taxon-name-part></tp:taxon-name>, <tp:taxon-name><tp:taxon-name-part taxon-name-part-type="family">Pupillidae</tp:taxon-name-part></tp:taxon-name>, <tp:taxon-name><tp:taxon-name-part taxon-name-part-type="family">Chondrinidae</tp:taxon-name-part></tp:taxon-name>, <tp:taxon-name><tp:taxon-name-part taxon-name-part-type="family">Pyramidulidae</tp:taxon-name-part></tp:taxon-name>.</article-title> <source>Ruthenica, Supplement</source> <volume>2</volume>(<issue>1</issue>): <fpage>1</fpage>–<lpage>127</lpage>.</mixed-citation></ref><ref id="B20"><mixed-citation xmlns:xlink="http://www.w3.org/1999/xlink" xlink:type="simple">
          <person-group><name name-style="western"><surname>Hudec</surname><given-names>V</given-names></name></person-group> (<year>1970</year>) Poznámky k anatomii nekterých plzu z Madarska. [Bemerkungen zur Anatomie einiger Schneckenarten aus Ungarn]. Casopis Narodniho Muzea 137 (3–4) [for 1968]: 33–43. [In Czech and German]</mixed-citation></ref><ref id="B6"><mixed-citation xmlns:xlink="http://www.w3.org/1999/xlink" xlink:type="simple">
          <person-group><name name-style="western"><surname>Bouchet</surname><given-names>O</given-names></name><name name-style="western"><surname>Rocroi</surname><given-names>J-P</given-names></name><name name-style="western"><surname>Hausdorf</surname><given-names>B</given-names></name><name name-style="western"><surname>Kaim</surname><given-names>A</given-names></name><name name-style="western"><surname>Kano</surname><given-names>Y</given-names></name><name name-style="western"><surname>Nützel</surname><given-names>A</given-names></name><name name-style="western"><surname>Parkhaev</surname><given-names>P</given-names></name><name name-style="western"><surname>Schrödl</surname><given-names>M</given-names></name><name name-style="western"><surname>Strong</surname><given-names>EE</given-names></name></person-group> (<year>2017</year>) <article-title>Revised classification, nomenclator and typification of gastropod and monoplacophoran families.</article-title> <source>Malacologia</source> <volume>61</volume>(<issue>1–2</issue>): <fpage>1</fpage>–<lpage>526</lpage>. <ext-link xlink:type="simple" ext-link-type="doi" xlink:href="10.4002/040.061.0201">https://doi.org/10.4002/040.061.0201</ext-link></mixed-citation></ref><ref id="B16"><mixed-citation xmlns:xlink="http://www.w3.org/1999/xlink" xlink:type="simple">
          <person-group><name name-style="western"><surname>Harl</surname><given-names>J</given-names></name><name name-style="western"><surname>Haring</surname><given-names>E</given-names></name><name name-style="western"><surname>Sittenthaler</surname><given-names>M</given-names></name><name name-style="western"><surname>Sattmann</surname><given-names>H</given-names></name><name name-style="western"><surname>Asami</surname><given-names>T</given-names></name><name name-style="western"><surname>Páll-Gergely</surname><given-names>B</given-names></name></person-group> (<year>2017</year>) <article-title>Molecular systematics of the land snail family <tp:taxon-name><tp:taxon-name-part taxon-name-part-type="family">Orculidae</tp:taxon-name-part></tp:taxon-name> reveal paraphyly and deep splits within the clade <tp:taxon-name><tp:taxon-name-part taxon-name-part-type="suborder">Orthurethra</tp:taxon-name-part></tp:taxon-name> (<tp:taxon-name><tp:taxon-name-part taxon-name-part-type="class">Gastropoda</tp:taxon-name-part></tp:taxon-name>: <tp:taxon-name><tp:taxon-name-part taxon-name-part-type="infraclass">Pulmonata</tp:taxon-name-part></tp:taxon-name>).</article-title> <source>Zoological Journal of the Linnean Society</source> <volume>181</volume>: <fpage>778</fpage>–<lpage>794</lpage>. <ext-link xlink:type="simple" ext-link-type="doi" xlink:href="10.1093/zoolinnean/zlx022">https://doi.org/10.1093/zoolinnean/zlx022</ext-link></mixed-citation></ref></ref-list></tp:taxon-treatment>
