# Supplementary material for: Revision of the subterranean genus Spelaeodiscus Brusina, 1886 (Gastropoda, Pulmonata, Spelaeodiscidae)
Source: Zookeys. 2018 Jun 26;(769):13–48. doi: 10.3897/zookeys.769.25258 (PMC6030179; doi:10.3897/zookeys.769.25258)
Supplement: XML Treatment for Spelaeodiscus [file zookeys.769.25258-treatment2.xml]

<!DOCTYPE tp:taxon-treatment
  PUBLIC "-//TaxonX//DTD Taxonomic Treatment Publishing DTD v0 20100105//EN" "tax-treatment-NSO.dtd">
<tp:taxon-treatment xmlns:tp="http://www.plazi.org/taxpub"><tp:treatment-meta><kwd-group><label>Taxon classification</label><kwd><named-content xmlns:xlink="http://www.w3.org/1999/xlink" content-type="kingdom">Animalia</named-content></kwd><kwd><named-content xmlns:xlink="http://www.w3.org/1999/xlink" content-type="order">Stylommatophora</named-content></kwd><kwd><named-content xmlns:xlink="http://www.w3.org/1999/xlink" content-type="family">Spelaeodiscidae</named-content></kwd></kwd-group><mixed-citation publication-type="journal"><person-group><name><surname>Páll-Gergely</surname><given-names>Barna</given-names></name><name><surname>Deli</surname><given-names>Tamás</given-names></name><name><surname>Erőss</surname><given-names>Zoltán Péter</given-names></name><name><surname>Reischütz</surname><given-names>Peter L.</given-names></name><name><surname>Reischütz</surname><given-names>Alexander</given-names></name><name><surname>Fehér</surname><given-names>Zoltán</given-names></name></person-group><article-title>Revision of the subterranean genus <italic><tp:taxon-name><tp:taxon-name-part taxon-name-part-type="genus" reg="Spelaeodiscus">Spelaeodiscus</tp:taxon-name-part></tp:taxon-name></italic> Brusina, 1886 (<tp:taxon-name><tp:taxon-name-part taxon-name-part-type="class">Gastropoda</tp:taxon-name-part></tp:taxon-name>, <tp:taxon-name><tp:taxon-name-part taxon-name-part-type="infraclass">Pulmonata</tp:taxon-name-part></tp:taxon-name>, <tp:taxon-name><tp:taxon-name-part taxon-name-part-type="family">Spelaeodiscidae</tp:taxon-name-part></tp:taxon-name>)</article-title><source>Zookeys</source><day>26</day><month>6</month><year>2018</year><volume>2018</volume><issue>769</issue><fpage>13</fpage><lpage>48</lpage><pub-id pub-id-type="doi">10.3897/zookeys.769.25258</pub-id></mixed-citation></tp:treatment-meta><tp:nomenclature><label>Genus</label><tp:taxon-name>
            <tp:taxon-name-part taxon-name-part-type="genus" reg="Spelaeodiscus">Spelaeodiscus</tp:taxon-name-part>
          </tp:taxon-name><tp:taxon-authority>Brusina, 1886</tp:taxon-authority><tp:nomenclature-citation-list><tp:nomenclature-citation><tp:taxon-name>
                <tp:taxon-name-part taxon-name-part-type="genus" reg="Patula">Patula</tp:taxon-name-part> (<tp:taxon-name-part taxon-name-part-type="subgenus" reg="Spelaeodiscus">Spelaeodiscus</tp:taxon-name-part>)</tp:taxon-name><comment>Brusina, 1886: 37.</comment></tp:nomenclature-citation></tp:nomenclature-citation-list></tp:nomenclature><tp:treatment-sec sec-type="type species" id="SECID0ELFAE"><title>Type species.</title><p>
            <italic><tp:taxon-name><tp:taxon-name-part taxon-name-part-type="genus" reg="Helix">Helix</tp:taxon-name-part></tp:taxon-name> Hauffeni</italic> Schmidt, 1855.</p></tp:treatment-sec><tp:treatment-sec sec-type="distribution" id="SECID0EZFAE"><title>Distribution.</title><p>The genus <italic><tp:taxon-name><tp:taxon-name-part taxon-name-part-type="genus" reg="Spelaeodiscus">Spelaeodiscus</tp:taxon-name-part></tp:taxon-name></italic> has a disjunct distribution. One species (<italic><tp:taxon-name><tp:taxon-name-part taxon-name-part-type="genus" reg="Spelaeodiscus">S.</tp:taxon-name-part> <tp:taxon-name-part taxon-name-part-type="species" reg="hauffeni">hauffeni</tp:taxon-name-part></tp:taxon-name></italic>) is only known from Slovenia, whereas the rest of the genus is distributed in the vicinity of the Skadar Lake Basin (also known as Shkodër Lake or Skutari Lake) in Montenegro and northern Albania (Figure <xref ref-type="fig" rid="F2">2</xref>).</p><fig id="F2" position="float" orientation="portrait"><label>Figure 2.</label><caption><p>Distribution of the genus <italic><tp:taxon-name><tp:taxon-name-part taxon-name-part-type="genus" reg="Spelaeodiscus">Spelaeodiscus</tp:taxon-name-part></tp:taxon-name></italic> Brusina, 1886.</p></caption><graphic xmlns:xlink="http://www.w3.org/1999/xlink" xlink:href="zookeys-769-013-g002.jpg" position="float" orientation="portrait" xlink:type="simple" id="oo_211836.jpg"/></fig></tp:treatment-sec><tp:treatment-sec sec-type="Included taxa" id="SECID0EJHAE"><title>Included taxa.</title><p>
            <italic><tp:taxon-name><tp:taxon-name-part taxon-name-part-type="genus" reg="Spelaeodiscus">Spelaeodiscus</tp:taxon-name-part> <tp:taxon-name-part taxon-name-part-type="species" reg="albanicus">albanicus</tp:taxon-name-part> <tp:taxon-name-part taxon-name-part-type="subspecies" reg="albanicus">albanicus</tp:taxon-name-part></tp:taxon-name></italic> (A. J. Wagner, 1914), <italic><tp:taxon-name><tp:taxon-name-part taxon-name-part-type="genus" reg="Spelaeodiscus">S.</tp:taxon-name-part> <tp:taxon-name-part taxon-name-part-type="species" reg="albanicus">albanicus</tp:taxon-name-part> <tp:taxon-name-part taxon-name-part-type="subspecies" reg="edentatus">edentatus</tp:taxon-name-part></tp:taxon-name></italic> Páll-Gergely &amp; P. L. Reischütz, ssp. n., <italic><tp:taxon-name><tp:taxon-name-part taxon-name-part-type="genus" reg="Spelaeodiscus">S.</tp:taxon-name-part> <tp:taxon-name-part taxon-name-part-type="species" reg="dejongi">dejongi</tp:taxon-name-part></tp:taxon-name></italic> Gittenberger, 1969, <italic><tp:taxon-name><tp:taxon-name-part taxon-name-part-type="genus" reg="Spelaeodiscus">S.</tp:taxon-name-part> <tp:taxon-name-part taxon-name-part-type="species" reg="densecostatus">densecostatus</tp:taxon-name-part></tp:taxon-name></italic> Páll-Gergely &amp; A. Reischütz, sp. n., <italic><tp:taxon-name><tp:taxon-name-part taxon-name-part-type="genus" reg="Spelaeodiscus">S.</tp:taxon-name-part> <tp:taxon-name-part taxon-name-part-type="species" reg="hauffeni">hauffeni</tp:taxon-name-part></tp:taxon-name></italic> (Schmidt, 1855) <italic><tp:taxon-name><tp:taxon-name-part taxon-name-part-type="genus" reg="Spelaeodiscus">S.</tp:taxon-name-part> <tp:taxon-name-part taxon-name-part-type="species" reg="hunyadii">hunyadii</tp:taxon-name-part></tp:taxon-name></italic> Páll-Gergely &amp; Deli, sp. n., <italic><tp:taxon-name><tp:taxon-name-part taxon-name-part-type="genus" reg="Spelaeodiscus">S.</tp:taxon-name-part> <tp:taxon-name-part taxon-name-part-type="species" reg="latecostatus">latecostatus</tp:taxon-name-part></tp:taxon-name></italic> Páll-Gergely &amp; Erőss, sp. n., <italic><tp:taxon-name><tp:taxon-name-part taxon-name-part-type="genus" reg="Spelaeodiscus">S.</tp:taxon-name-part> <tp:taxon-name-part taxon-name-part-type="species" reg="obodensis">obodensis</tp:taxon-name-part></tp:taxon-name></italic> Bole, 1965. <italic><tp:taxon-name><tp:taxon-name-part taxon-name-part-type="genus" reg="Spelaeodiscus">S.</tp:taxon-name-part> <tp:taxon-name-part taxon-name-part-type="species" reg="unidentatus">unidentatus</tp:taxon-name-part> <tp:taxon-name-part taxon-name-part-type="subspecies" reg="unidentatus">unidentatus</tp:taxon-name-part></tp:taxon-name></italic> Bole, 1961, <italic><tp:taxon-name><tp:taxon-name-part taxon-name-part-type="genus" reg="Spelaeodiscus">S.</tp:taxon-name-part> <tp:taxon-name-part taxon-name-part-type="species" reg="unidentatus">unidentatus</tp:taxon-name-part> <tp:taxon-name-part taxon-name-part-type="subspecies" reg="acutus">acutus</tp:taxon-name-part></tp:taxon-name></italic> Páll-Gergely &amp; Fehér, ssp. n., <italic><tp:taxon-name><tp:taxon-name-part taxon-name-part-type="genus" reg="Spelaeodiscus">S.</tp:taxon-name-part> <tp:taxon-name-part taxon-name-part-type="species" reg="virpazarioides">virpazarioides</tp:taxon-name-part></tp:taxon-name></italic> Páll-Gergely &amp; Fehér, sp. n. For key traits see Table <xref ref-type="table" rid="T1">1</xref>.</p><table-wrap id="T1" position="float" orientation="portrait"><label>Table 1.</label><caption><p>Number of ribs on the body whorl, shell size, and key traits of <italic><tp:taxon-name><tp:taxon-name-part taxon-name-part-type="genus" reg="Spelaeodiscus">Spelaeodiscus</tp:taxon-name-part></tp:taxon-name></italic> species.</p></caption><table id="TID0E5HAI" rules="all"><tbody><tr><th rowspan="1" colspan="1">(Sub)species</th><th rowspan="1" colspan="1">No. of ribs</th><th rowspan="1" colspan="1">Shell diameter (in mm)</th><th rowspan="1" colspan="1">Key traits</th></tr><tr><td rowspan="1" colspan="1">
              <italic><tp:taxon-name><tp:taxon-name-part taxon-name-part-type="genus" reg="Spelaeodiscus"/><tp:taxon-name-part taxon-name-part-type="species" reg="albanicus">albanicus</tp:taxon-name-part></tp:taxon-name><tp:taxon-name><tp:taxon-name-part taxon-name-part-type="genus" reg="Spelaeodiscus"/><tp:taxon-name-part taxon-name-part-type="species" reg="albanicus">albanicus</tp:taxon-name-part></tp:taxon-name></italic>
            </td><td rowspan="1" colspan="1">43–93</td><td rowspan="1" colspan="1">3.6–4.3</td><td rowspan="1" colspan="1">matte protoconch, weak palatal and two weak basal teeth</td></tr><tr><td rowspan="1" colspan="1">
              <italic><tp:taxon-name><tp:taxon-name-part taxon-name-part-type="genus" reg="Spelaeodiscus"/><tp:taxon-name-part taxon-name-part-type="species" reg="albanicus">albanicus</tp:taxon-name-part> <tp:taxon-name-part taxon-name-part-type="species" reg="edentatus">edentatus</tp:taxon-name-part></tp:taxon-name></italic> ssp. n.</td><td rowspan="1" colspan="1">35–54</td><td rowspan="1" colspan="1">3.6–4.2</td><td rowspan="1" colspan="1">widely-spaced ribs, glossy protoconch glossy, toothless aperture</td></tr><tr><td rowspan="1" colspan="1">
              <italic><tp:taxon-name><tp:taxon-name-part taxon-name-part-type="genus" reg="Spelaeodiscus"/><tp:taxon-name-part taxon-name-part-type="species" reg="dejongi">dejongi</tp:taxon-name-part></tp:taxon-name></italic>
            </td><td rowspan="1" colspan="1">57–112</td><td rowspan="1" colspan="1">1.9–3.4</td><td rowspan="1" colspan="1">dense, low ribs, smooth protoconch, toothless aperture</td></tr><tr><td rowspan="1" colspan="1">
              <italic><tp:taxon-name><tp:taxon-name-part taxon-name-part-type="genus" reg="Spelaeodiscus"/><tp:taxon-name-part taxon-name-part-type="species" reg="densecostatus">densecostatus</tp:taxon-name-part></tp:taxon-name></italic> sp. n.</td><td rowspan="1" colspan="1">116</td><td rowspan="1" colspan="1">3.7</td><td rowspan="1" colspan="1">very low and dense ribs, toothless aperture</td></tr><tr><td rowspan="1" colspan="1">
              <italic><tp:taxon-name><tp:taxon-name-part taxon-name-part-type="genus" reg="Spelaeodiscus"/><tp:taxon-name-part taxon-name-part-type="species" reg="hauffeni">hauffeni</tp:taxon-name-part></tp:taxon-name></italic>
            </td><td rowspan="1" colspan="1">41–52</td><td rowspan="1" colspan="1">2.8–3.5</td><td rowspan="1" colspan="1">widely spaced, strong ribs, rounded, toothless aperture, finely granular protoconch</td></tr><tr><td rowspan="1" colspan="1">
              <italic><tp:taxon-name><tp:taxon-name-part taxon-name-part-type="genus" reg="Spelaeodiscus"/><tp:taxon-name-part taxon-name-part-type="species" reg="latecostatus">latecostatus</tp:taxon-name-part></tp:taxon-name></italic> sp. n.</td><td rowspan="1" colspan="1">42</td><td rowspan="1" colspan="1">2.2</td><td rowspan="1" colspan="1">strong, very widely spaced ribs, glossy protoconch, toothless aperture</td></tr><tr><td rowspan="1" colspan="1">
                    <tp:taxon-name><tp:taxon-name-part taxon-name-part-type="genus" reg="Spelaeodiscus"/><tp:taxon-name-part taxon-name-part-type="uncertainty-rank">cf.</tp:taxon-name-part> <tp:taxon-name-part taxon-name-part-type="species" reg="latecostatus">latecostatus</tp:taxon-name-part></tp:taxon-name> sp. n. (2017/005)</td><td rowspan="1" colspan="1">47–54</td><td rowspan="1" colspan="1">1.9</td><td rowspan="1" colspan="1">strong, widely spaced ribs, glossy protoconch, toothless aperture</td></tr><tr><td rowspan="1" colspan="1">
              <italic><tp:taxon-name><tp:taxon-name-part taxon-name-part-type="genus" reg="Spelaeodiscus"/><tp:taxon-name-part taxon-name-part-type="species" reg="hunyadii">hunyadii</tp:taxon-name-part></tp:taxon-name></italic> sp. n.</td><td rowspan="1" colspan="1">42–48</td><td rowspan="1" colspan="1">2.1–2.2</td><td rowspan="1" colspan="1">widely spaced, strong ribs, glossy protoconch, strongly oblique, toothless aperture</td></tr><tr><td rowspan="1" colspan="1">
              <italic><tp:taxon-name><tp:taxon-name-part taxon-name-part-type="genus" reg="Spelaeodiscus"/><tp:taxon-name-part taxon-name-part-type="species" reg="obodensis">obodensis</tp:taxon-name-part></tp:taxon-name></italic>
            </td><td rowspan="1" colspan="1">43–76</td><td rowspan="1" colspan="1">2.6–3.0</td><td rowspan="1" colspan="1">elevated spire, roughly sculptured protoconch, strong ribs, toothless aperture</td></tr><tr><td rowspan="1" colspan="1">
              <italic><tp:taxon-name><tp:taxon-name-part taxon-name-part-type="genus" reg="Spelaeodiscus"/><tp:taxon-name-part taxon-name-part-type="species" reg="unidentatus">unidentatus</tp:taxon-name-part></tp:taxon-name><tp:taxon-name><tp:taxon-name-part taxon-name-part-type="genus" reg="Spelaeodiscus"/><tp:taxon-name-part taxon-name-part-type="species" reg="unidentatus">unidentatus</tp:taxon-name-part></tp:taxon-name></italic>
            </td><td rowspan="1" colspan="1">74–118</td><td rowspan="1" colspan="1">2.4–3.2</td><td rowspan="1" colspan="1">low basal tooth; palatal part of peristome with strong incision</td></tr><tr><td rowspan="1" colspan="1">
              <italic><tp:taxon-name><tp:taxon-name-part taxon-name-part-type="genus" reg="Spelaeodiscus"/><tp:taxon-name-part taxon-name-part-type="species" reg="unidentatus">unidentatus</tp:taxon-name-part> <tp:taxon-name-part taxon-name-part-type="subspecies" reg="acutus">acutus</tp:taxon-name-part></tp:taxon-name></italic> ssp. n.</td><td rowspan="1" colspan="1">64–91</td><td rowspan="1" colspan="1">2.9–3.5</td><td rowspan="1" colspan="1">pointed basal tooth; palatal part of peristome with shallow incision</td></tr><tr><td rowspan="1" colspan="1">
              <italic><tp:taxon-name><tp:taxon-name-part taxon-name-part-type="genus" reg="Spelaeodiscus"/><tp:taxon-name-part taxon-name-part-type="species" reg="virpazarioides">virpazarioides</tp:taxon-name-part></tp:taxon-name></italic> sp. n.</td><td rowspan="1" colspan="1">40–70</td><td rowspan="1" colspan="1">3.3–3.6</td><td rowspan="1" colspan="1">spiral sculpture, thickened callus</td></tr></tbody></table></table-wrap></tp:treatment-sec><tp:treatment-sec sec-type="Delimitation of this genus" id="SECID0EZWAE"><title>Delimitation of this genus.</title><p>The reproductive anatomy of <italic><tp:taxon-name><tp:taxon-name-part taxon-name-part-type="genus" reg="Spelaeodiscus">Spelaeodiscus</tp:taxon-name-part></tp:taxon-name></italic> and <italic><tp:taxon-name><tp:taxon-name-part taxon-name-part-type="genus" reg="Aspasita">Aspasita</tp:taxon-name-part></tp:taxon-name></italic> is characterized by a short penial caecum, a well-developed penial appendix, sometimes an epiphallic caecum, and a bursa copulatrix without a diverticulum. The retractor muscle is divided into two bounds, one inserting on the penial appendix, whereas the other at the base of the penial caecum. Examining the anatomical descriptions and drawings of <italic><tp:taxon-name><tp:taxon-name-part taxon-name-part-type="genus" reg="Spelaeodiscus">Spelaeodiscus</tp:taxon-name-part></tp:taxon-name></italic> (<xref ref-type="bibr" rid="B5">Bole 1965</xref>) and <italic><tp:taxon-name><tp:taxon-name-part taxon-name-part-type="genus" reg="Aspasita">Aspasita</tp:taxon-name-part></tp:taxon-name></italic> (<xref ref-type="bibr" rid="B19">Hudec 1965</xref>, <xref ref-type="bibr" rid="B14">Gittenberger 1975</xref>, <xref ref-type="bibr" rid="B38">Schileyko 1998</xref>, <xref ref-type="bibr" rid="B44">Subai and Dedov 2008</xref>), we were unable to find characters that would constantly differ between the two groups. For example, the penial caecum was long and slender in <italic><tp:taxon-name><tp:taxon-name-part taxon-name-part-type="genus" reg="Aspasita">A.</tp:taxon-name-part> <tp:taxon-name-part taxon-name-part-type="species" reg="tatrica">tatrica</tp:taxon-name-part></tp:taxon-name></italic> (see <xref ref-type="bibr" rid="B19">Hudec 1965</xref>) and <italic><tp:taxon-name><tp:taxon-name-part taxon-name-part-type="genus" reg="Spelaeodiscus">S.</tp:taxon-name-part> <tp:taxon-name-part taxon-name-part-type="species" reg="hauffeni">hauffeni</tp:taxon-name-part></tp:taxon-name></italic> (see <xref ref-type="bibr" rid="B5">Bole 1965</xref>), but was short and conical in <italic><tp:taxon-name><tp:taxon-name-part taxon-name-part-type="genus" reg="Aspasita">A.</tp:taxon-name-part> <tp:taxon-name-part taxon-name-part-type="species" reg="triaria">triaria</tp:taxon-name-part></tp:taxon-name></italic> (see <xref ref-type="bibr" rid="B44">Subai and Dedov 2008</xref>) and <italic><tp:taxon-name><tp:taxon-name-part taxon-name-part-type="genus" reg="Spelaeodiscus">S.</tp:taxon-name-part> <tp:taxon-name-part taxon-name-part-type="species" reg="unidentatus">unidentatus</tp:taxon-name-part></tp:taxon-name></italic> (see <xref ref-type="bibr" rid="B5">Bole 1965</xref>). Also, the shape of the bursa and the position of the starting point of the penial appendix was greatly variable across genera. Clear epiphallic caecum was only found in <italic><tp:taxon-name><tp:taxon-name-part taxon-name-part-type="genus" reg="Spelaeodiscus">S.</tp:taxon-name-part> <tp:taxon-name-part taxon-name-part-type="species" reg="hauffeni">hauffeni</tp:taxon-name-part></tp:taxon-name></italic>, but some thickening was visible in <italic><tp:taxon-name><tp:taxon-name-part taxon-name-part-type="genus" reg="Spelaeodiscus">S.</tp:taxon-name-part> <tp:taxon-name-part taxon-name-part-type="species" reg="unidentatus">unidentatus</tp:taxon-name-part></tp:taxon-name></italic> and <italic><tp:taxon-name><tp:taxon-name-part taxon-name-part-type="genus" reg="Aspasita">A.</tp:taxon-name-part> <tp:taxon-name-part taxon-name-part-type="species" reg="triaria">triaria</tp:taxon-name-part></tp:taxon-name></italic>.</p><p>As for shell characters, <italic><tp:taxon-name><tp:taxon-name-part taxon-name-part-type="genus" reg="Spelaeodiscus">Spelaeodiscus</tp:taxon-name-part></tp:taxon-name></italic> is characterized by a mostly colourless shell that is smaller than 4.3 mm (majority of species are even smaller than 3.5 mm), the spire is relatively low (height of body whorl at least two third of the height of the entire shell), the body whorl is evenly rounded, the edge of the parietal callus is straight, and the peristome is only slightly expanded. In contrast, <italic><tp:taxon-name><tp:taxon-name-part taxon-name-part-type="genus" reg="Aspasita">Aspasita</tp:taxon-name-part></tp:taxon-name></italic> shells are brownish, larger than 4.3 mm, they have higher spire (height of body whorl is approximately half of the height of the entire shell), the shell is shape reverse trapezoid from standard apertural view, the callus is heart-shaped, and the basal part of the peristome is strongly expanded.</p><p>The habitat was the only “trait” mentioned by <xref ref-type="bibr" rid="B13">Gittenberger (1969)</xref> as difference between the two groups. Namely, <italic><tp:taxon-name><tp:taxon-name-part taxon-name-part-type="genus" reg="Spelaeodiscus">Spelaeodiscus</tp:taxon-name-part></tp:taxon-name></italic> is subterranean, whereas <italic><tp:taxon-name><tp:taxon-name-part taxon-name-part-type="genus" reg="Aspasita">Aspasita</tp:taxon-name-part></tp:taxon-name></italic> can be found on rock surfaces and among leaf litter at the base of limestone rocks. In the lack of sound molecular data it is difficult to infer their relationship, but based only on ecological, conchological, and biogeographical differences it seems reasonable to keep <italic><tp:taxon-name><tp:taxon-name-part taxon-name-part-type="genus" reg="Aspasita">Aspasita</tp:taxon-name-part></tp:taxon-name></italic> and <italic><tp:taxon-name><tp:taxon-name-part taxon-name-part-type="genus" reg="Spelaeodiscus">Spelaeodiscus</tp:taxon-name-part></tp:taxon-name></italic> as distinct genera.</p></tp:treatment-sec><ref-list><ref id="B5"><mixed-citation xmlns:xlink="http://www.w3.org/1999/xlink" xlink:type="simple">
          <person-group><name name-style="western"><surname>Bole</surname><given-names>J</given-names></name></person-group> (<year>1965</year>) <article-title>Die Vertreter der Gattung <italic><tp:taxon-name><tp:taxon-name-part taxon-name-part-type="genus">Spelaeodiscus</tp:taxon-name-part></tp:taxon-name></italic> Brusina 1886 (<tp:taxon-name><tp:taxon-name-part taxon-name-part-type="class">Gastropoda</tp:taxon-name-part></tp:taxon-name>, <tp:taxon-name><tp:taxon-name-part taxon-name-part-type="infraclass">Pulmonata</tp:taxon-name-part></tp:taxon-name>) in Jugoslawien.</article-title> <source>International Journal of Speleology</source> <volume>1</volume>(<issue>3</issue>): <fpage>349</fpage>–<lpage>356</lpage>. <ext-link xlink:type="simple" ext-link-type="doi" xlink:href="10.5038/1827-806X.1.3.9">https://doi.org/10.5038/1827-806X.1.3.9</ext-link></mixed-citation></ref><ref id="B19"><mixed-citation xmlns:xlink="http://www.w3.org/1999/xlink" xlink:type="simple">
          <person-group><name name-style="western"><surname>Hudec</surname><given-names>V</given-names></name></person-group> (<year>1965</year>) <article-title>Neue Erkenntnisse über den Geschlechtsapparat von <italic><tp:taxon-name><tp:taxon-name-part taxon-name-part-type="genus">Argna</tp:taxon-name-part> <tp:taxon-name-part taxon-name-part-type="species">bielzi</tp:taxon-name-part></tp:taxon-name></italic> (Rossmässler) und Bemerkungen zur systematischen Stellung der Gattung <italic><tp:taxon-name><tp:taxon-name-part taxon-name-part-type="genus">Argna</tp:taxon-name-part></tp:taxon-name></italic>.</article-title> <source>Archiv für Molluskenkunde</source> <volume>94</volume>: <fpage>157</fpage>–<lpage>165</lpage>.</mixed-citation></ref><ref id="B14"><mixed-citation xmlns:xlink="http://www.w3.org/1999/xlink" xlink:type="simple">
          <person-group><name name-style="western"><surname>Gittenberger</surname><given-names>E</given-names></name></person-group> (<year>1975</year>) <article-title>Beiträge zur Kenntnis der <tp:taxon-name><tp:taxon-name-part taxon-name-part-type="superfamily">Pupillacea</tp:taxon-name-part></tp:taxon-name>. V. Die Spelaeodiscinae, erster Nachtrag.</article-title> <source>Zoologische Mededelingen</source> <volume>48</volume>(<issue>23</issue>): <fpage>263</fpage>–<lpage>277</lpage>.</mixed-citation></ref><ref id="B38"><mixed-citation xmlns:xlink="http://www.w3.org/1999/xlink" xlink:type="simple">
          <person-group><name name-style="western"><surname>Schileyko</surname><given-names>AA</given-names></name></person-group> (<year>1998</year>) <article-title>Treatise on Recent Terrestrial Pulmonate Molluscs, Part 1. <tp:taxon-name><tp:taxon-name-part taxon-name-part-type="family">Achatinellidae</tp:taxon-name-part></tp:taxon-name>, <tp:taxon-name><tp:taxon-name-part taxon-name-part-type="family">Amastridae</tp:taxon-name-part></tp:taxon-name>, <tp:taxon-name><tp:taxon-name-part taxon-name-part-type="family">Orculidae</tp:taxon-name-part></tp:taxon-name>, <tp:taxon-name><tp:taxon-name-part taxon-name-part-type="family">Strobilopsidae</tp:taxon-name-part></tp:taxon-name>, <tp:taxon-name><tp:taxon-name-part taxon-name-part-type="family">Spelaeodiscidae</tp:taxon-name-part></tp:taxon-name>, <tp:taxon-name><tp:taxon-name-part taxon-name-part-type="family">Valloniidae</tp:taxon-name-part></tp:taxon-name>, <tp:taxon-name><tp:taxon-name-part taxon-name-part-type="family">Cochlicopidae</tp:taxon-name-part></tp:taxon-name>, <tp:taxon-name><tp:taxon-name-part taxon-name-part-type="family">Pupillidae</tp:taxon-name-part></tp:taxon-name>, <tp:taxon-name><tp:taxon-name-part taxon-name-part-type="family">Chondrinidae</tp:taxon-name-part></tp:taxon-name>, <tp:taxon-name><tp:taxon-name-part taxon-name-part-type="family">Pyramidulidae</tp:taxon-name-part></tp:taxon-name>.</article-title> <source>Ruthenica, Supplement</source> <volume>2</volume>(<issue>1</issue>): <fpage>1</fpage>–<lpage>127</lpage>.</mixed-citation></ref><ref id="B44"><mixed-citation xmlns:xlink="http://www.w3.org/1999/xlink" xlink:type="simple">
          <person-group><name name-style="western"><surname>Subai</surname><given-names>P</given-names></name><name name-style="western"><surname>Dedov</surname><given-names>I</given-names></name></person-group> (<year>2008</year>) <article-title>A review of the Bulgarian species of <italic><tp:taxon-name><tp:taxon-name-part taxon-name-part-type="genus">Aspasita</tp:taxon-name-part></tp:taxon-name></italic> Westerlund, 1889 (<tp:taxon-name><tp:taxon-name-part taxon-name-part-type="class">Gastropoda</tp:taxon-name-part></tp:taxon-name>; <tp:taxon-name><tp:taxon-name-part taxon-name-part-type="infraclass">Pulmonata</tp:taxon-name-part></tp:taxon-name>; <tp:taxon-name><tp:taxon-name-part taxon-name-part-type="family">Spelaeodiscidae</tp:taxon-name-part></tp:taxon-name>), with description of <italic><tp:taxon-name><tp:taxon-name-part taxon-name-part-type="genus">A.</tp:taxon-name-part> <tp:taxon-name-part taxon-name-part-type="species">bulgarica</tp:taxon-name-part></tp:taxon-name></italic> spec. nov.</article-title> <source>Basteria</source> <volume>72</volume>: <fpage>111</fpage>–<lpage>118</lpage>.</mixed-citation></ref><ref id="B13"><mixed-citation xmlns:xlink="http://www.w3.org/1999/xlink" xlink:type="simple">
          <person-group><name name-style="western"><surname>Gittenberger</surname><given-names>E</given-names></name></person-group> (<year>1969</year>) <article-title>Beiträge zur Kenntnis der <tp:taxon-name><tp:taxon-name-part taxon-name-part-type="superfamily">Pupillacea</tp:taxon-name-part></tp:taxon-name> I. Die Spelaeodiscinae.</article-title> <source>Zoologische Mededelingen</source> <volume>43</volume>(<issue>22</issue>): <fpage>287</fpage>–<lpage>306</lpage>.</mixed-citation></ref></ref-list></tp:taxon-treatment>
