# Supplementary material for: Revision of the subterranean genus Spelaeodiscus Brusina, 1886 (Gastropoda, Pulmonata, Spelaeodiscidae)
Source: Zookeys. 2018 Jun 26;(769):13–48. doi: 10.3897/zookeys.769.25258 (PMC6030179; doi:10.3897/zookeys.769.25258)
Supplement: XML Treatment for Spelaeodiscus albanicus [file zookeys.769.25258-treatment3.xml]

<!DOCTYPE tp:taxon-treatment
  PUBLIC "-//TaxonX//DTD Taxonomic Treatment Publishing DTD v0 20100105//EN" "tax-treatment-NSO.dtd">
<tp:taxon-treatment xmlns:tp="http://www.plazi.org/taxpub"><tp:treatment-meta><kwd-group><label>Taxon classification</label><kwd><named-content xmlns:xlink="http://www.w3.org/1999/xlink" content-type="kingdom">Animalia</named-content></kwd><kwd><named-content xmlns:xlink="http://www.w3.org/1999/xlink" content-type="order">Stylommatophora</named-content></kwd><kwd><named-content xmlns:xlink="http://www.w3.org/1999/xlink" content-type="family">Spelaeodiscidae</named-content></kwd></kwd-group><mixed-citation publication-type="journal"><person-group><name><surname>Páll-Gergely</surname><given-names>Barna</given-names></name><name><surname>Deli</surname><given-names>Tamás</given-names></name><name><surname>Erőss</surname><given-names>Zoltán Péter</given-names></name><name><surname>Reischütz</surname><given-names>Peter L.</given-names></name><name><surname>Reischütz</surname><given-names>Alexander</given-names></name><name><surname>Fehér</surname><given-names>Zoltán</given-names></name></person-group><article-title>Revision of the subterranean genus <italic><tp:taxon-name><tp:taxon-name-part taxon-name-part-type="genus" reg="Spelaeodiscus">Spelaeodiscus</tp:taxon-name-part></tp:taxon-name></italic> Brusina, 1886 (<tp:taxon-name><tp:taxon-name-part taxon-name-part-type="class">Gastropoda</tp:taxon-name-part></tp:taxon-name>, <tp:taxon-name><tp:taxon-name-part taxon-name-part-type="infraclass">Pulmonata</tp:taxon-name-part></tp:taxon-name>, <tp:taxon-name><tp:taxon-name-part taxon-name-part-type="family">Spelaeodiscidae</tp:taxon-name-part></tp:taxon-name>)</article-title><source>Zookeys</source><day>26</day><month>6</month><year>2018</year><volume>2018</volume><issue>769</issue><fpage>13</fpage><lpage>48</lpage><pub-id pub-id-type="doi">10.3897/zookeys.769.25258</pub-id></mixed-citation></tp:treatment-meta><tp:nomenclature><tp:taxon-name>
            <tp:taxon-name-part taxon-name-part-type="genus" reg="Spelaeodiscus">Spelaeodiscus</tp:taxon-name-part>
            <tp:taxon-name-part taxon-name-part-type="species" reg="albanicus">albanicus</tp:taxon-name-part>
          </tp:taxon-name><tp:taxon-authority>(A. J. Wagner, 1914)</tp:taxon-authority></tp:nomenclature><tp:treatment-sec sec-type="diagnosis" id="SECID0EE5AE"><title>Diagnosis.</title><p>A large species with usually widely spaced, strong ribs, and no or weak apertural teeth.</p></tp:treatment-sec><tp:treatment-sec sec-type="Differential diagnosis" id="SECID0EJ5AE"><title>Differential diagnosis.</title><p>The most similar species in terms of shell size and shape is <italic><tp:taxon-name><tp:taxon-name-part taxon-name-part-type="genus" reg="Spelaeodiscus">Spelaeodiscus</tp:taxon-name-part> <tp:taxon-name-part taxon-name-part-type="species" reg="densecostatus">densecostatus</tp:taxon-name-part></tp:taxon-name></italic> sp. n., for differences see under that species. <italic><tp:taxon-name><tp:taxon-name-part taxon-name-part-type="genus" reg="Spelaeodiscus">Spelaeodiscus</tp:taxon-name-part> <tp:taxon-name-part taxon-name-part-type="species" reg="unidentatus">unidentatus</tp:taxon-name-part></tp:taxon-name></italic> is usually smaller, usually possesses denser ribs, and has stronger teeth and narrower aperture.</p></tp:treatment-sec><tp:treatment-sec sec-type="conservation status" id="SECID0EF6AE"><title>Conservation status.</title><p>
            <xref ref-type="bibr" rid="B32">Reischütz and Fehér (2017)</xref> assessed this species as Least Concern (<abbrev xmlns:xlink="http://www.w3.org/1999/xlink" xlink:title="Least Concern" xlink:type="simple">LC</abbrev>). They claimed that there are at least three known locations and is likely that further field work reveals a larger range and more locations. Although that assessment was based partly on incorrect distribution records (Peuta Cave population is currently treated as <italic><tp:taxon-name><tp:taxon-name-part taxon-name-part-type="genus" reg="Spelaeodiscus">S.</tp:taxon-name-part> <tp:taxon-name-part taxon-name-part-type="species" reg="unidentatus">unidentatus</tp:taxon-name-part></tp:taxon-name></italic>, whereas Raps-Starjë population as <italic><tp:taxon-name><tp:taxon-name-part taxon-name-part-type="genus" reg="Spelaeodiscus">S.</tp:taxon-name-part> <tp:taxon-name-part taxon-name-part-type="species" reg="virpazarioides">virpazarioides</tp:taxon-name-part></tp:taxon-name></italic> sp. n.), together with our new distribution records there are more than five locations. As we have no reason to suppose that the habitat quality, habitat extent, or population are deteriorating or extremely fluctuating, Least Concern (<abbrev xmlns:xlink="http://www.w3.org/1999/xlink" xlink:title="Least Concern" xlink:type="simple">LC</abbrev>) seems to be a correct assessment.</p></tp:treatment-sec><ref-list><ref id="B32"><mixed-citation xmlns:xlink="http://www.w3.org/1999/xlink" xlink:type="simple">
          <person-group><name name-style="western"><surname>Reischütz</surname><given-names>A</given-names></name><name name-style="western"><surname>Fehér</surname><given-names>Z</given-names></name></person-group> (<year>2017</year>) <italic><tp:taxon-name><tp:taxon-name-part taxon-name-part-type="genus">Spelaeodiscus</tp:taxon-name-part> <tp:taxon-name-part taxon-name-part-type="species">albanicus</tp:taxon-name-part></tp:taxon-name></italic>. The IUCN Red List of Threatened Species 2017: e.T170947A1319076. <ext-link xlink:type="simple" ext-link-type="doi" xlink:href="10.2305/IUCN.UK.2017-3.RLTS.T170947A1319076.en">http://dx.doi.org/10.2305/IUCN.UK.2017-3.RLTS.T170947A1319076.en</ext-link> [Downloaded on 24 April 2018]</mixed-citation></ref></ref-list></tp:taxon-treatment>
