# Supplementary material for: Revision of the subterranean genus Spelaeodiscus Brusina, 1886 (Gastropoda, Pulmonata, Spelaeodiscidae)
Source: Zookeys. 2018 Jun 26;(769):13–48. doi: 10.3897/zookeys.769.25258 (PMC6030179; doi:10.3897/zookeys.769.25258)
Supplement: XML Treatment for Spelaeodiscus albanicus albanicus [file zookeys.769.25258-treatment4.xml]

<!DOCTYPE tp:taxon-treatment
  PUBLIC "-//TaxonX//DTD Taxonomic Treatment Publishing DTD v0 20100105//EN" "tax-treatment-NSO.dtd">
<tp:taxon-treatment xmlns:tp="http://www.plazi.org/taxpub"><tp:treatment-meta><kwd-group><label>Taxon classification</label><kwd><named-content xmlns:xlink="http://www.w3.org/1999/xlink" content-type="kingdom">Animalia</named-content></kwd><kwd><named-content xmlns:xlink="http://www.w3.org/1999/xlink" content-type="order">Stylommatophora</named-content></kwd><kwd><named-content xmlns:xlink="http://www.w3.org/1999/xlink" content-type="family">Spelaeodiscidae</named-content></kwd></kwd-group><mixed-citation publication-type="journal"><person-group><name><surname>Páll-Gergely</surname><given-names>Barna</given-names></name><name><surname>Deli</surname><given-names>Tamás</given-names></name><name><surname>Erőss</surname><given-names>Zoltán Péter</given-names></name><name><surname>Reischütz</surname><given-names>Peter L.</given-names></name><name><surname>Reischütz</surname><given-names>Alexander</given-names></name><name><surname>Fehér</surname><given-names>Zoltán</given-names></name></person-group><article-title>Revision of the subterranean genus <italic><tp:taxon-name><tp:taxon-name-part taxon-name-part-type="genus" reg="Spelaeodiscus">Spelaeodiscus</tp:taxon-name-part></tp:taxon-name></italic> Brusina, 1886 (<tp:taxon-name><tp:taxon-name-part taxon-name-part-type="class">Gastropoda</tp:taxon-name-part></tp:taxon-name>, <tp:taxon-name><tp:taxon-name-part taxon-name-part-type="infraclass">Pulmonata</tp:taxon-name-part></tp:taxon-name>, <tp:taxon-name><tp:taxon-name-part taxon-name-part-type="family">Spelaeodiscidae</tp:taxon-name-part></tp:taxon-name>)</article-title><source>Zookeys</source><day>26</day><month>6</month><year>2018</year><volume>2018</volume><issue>769</issue><fpage>13</fpage><lpage>48</lpage><pub-id pub-id-type="doi">10.3897/zookeys.769.25258</pub-id></mixed-citation></tp:treatment-meta><tp:nomenclature><tp:taxon-name>
            <tp:taxon-name-part taxon-name-part-type="genus" reg="Spelaeodiscus">Spelaeodiscus</tp:taxon-name-part>
            <tp:taxon-name-part taxon-name-part-type="species" reg="albanicus">albanicus</tp:taxon-name-part>
            <tp:taxon-name-part taxon-name-part-type="subspecies" reg="albanicus">albanicus</tp:taxon-name-part>
          </tp:taxon-name><tp:taxon-authority>(A. J. Wagner, 1914)</tp:taxon-authority><xref ref-type="fig" rid="F3">Figure 3</xref><tp:nomenclature-citation-list><tp:nomenclature-citation><tp:taxon-name>
                <tp:taxon-name-part taxon-name-part-type="genus" reg="Aspasita">Aspasita</tp:taxon-name-part> <tp:taxon-name-part taxon-name-part-type="species" reg="albanica">albanica</tp:taxon-name-part></tp:taxon-name><comment>A. J. Wagner, 1914 in Sturany &amp; Wagner 1914: 67, plate 2, figs 10a–c.</comment></tp:nomenclature-citation><tp:nomenclature-citation><tp:taxon-name>
                <tp:taxon-name-part taxon-name-part-type="genus" reg="Spelaeodiscus">Spelaeodiscus</tp:taxon-name-part> <tp:taxon-name-part taxon-name-part-type="species" reg="albanicus">albanicus</tp:taxon-name-part></tp:taxon-name><comment>— <xref ref-type="bibr" rid="B5">Bole 1965</xref>: 354, Plate 76, fig. B.</comment></tp:nomenclature-citation><tp:nomenclature-citation><tp:taxon-name>
                <tp:taxon-name-part taxon-name-part-type="genus" reg="Spelaeodiscus">Spelaeodiscus</tp:taxon-name-part> (<tp:taxon-name-part taxon-name-part-type="subgenus" reg="Spelaeodiscus">Spelaeodiscus</tp:taxon-name-part>) <tp:taxon-name-part taxon-name-part-type="species" reg="albanicus">albanicus</tp:taxon-name-part></tp:taxon-name><comment>— <xref ref-type="bibr" rid="B13">Gittenberger 1969</xref>: 294, fig. 2.</comment></tp:nomenclature-citation><tp:nomenclature-citation><tp:taxon-name>
                <tp:taxon-name-part taxon-name-part-type="genus" reg="Spel">Spel</tp:taxon-name-part>æodiscus albanicus</tp:taxon-name><comment>— Pilsbry 1926: 184, plate 22, figs 12–14.</comment></tp:nomenclature-citation><tp:nomenclature-citation><tp:taxon-name>
                <tp:taxon-name-part taxon-name-part-type="genus" reg="Spelaeodiscus">Spelaeodiscus</tp:taxon-name-part> <tp:taxon-name-part taxon-name-part-type="species" reg="albanicus">albanicus</tp:taxon-name-part></tp:taxon-name><comment>— <xref ref-type="bibr" rid="B45">Welter-Schultes 2012</xref>: 213 (partim: locality data from Montenegro are of unknown origin).</comment></tp:nomenclature-citation><tp:nomenclature-citation><tp:taxon-name>
                <tp:taxon-name-part taxon-name-part-type="genus" reg="Spelaeodiscus">Spelaeodiscus</tp:taxon-name-part> <tp:taxon-name-part taxon-name-part-type="species" reg="albanicus">albanicus</tp:taxon-name-part></tp:taxon-name><comment>— <xref ref-type="bibr" rid="B34">Reischütz et al. 2013</xref>: 62, fig. 3.</comment></tp:nomenclature-citation></tp:nomenclature-citation-list></tp:nomenclature><tp:treatment-sec sec-type="type material" id="SECID0ESEAG"><title>Type material.</title><p>Kiri-Brücke nächst Mesi b. Skutari, Albanien (im Genist), leg. Sturany, 27.04.1905, <abbrev xmlns:xlink="http://www.w3.org/1999/xlink" content-type="institution" xlink:title="Naturhistorisches Museum Wien" id="ABBRID0EYEAG" xlink:type="simple">NHMW</abbrev> 43385 (lectotype, hereby selected, SW: 3.7 mm, SH: 2 mm, Fig. <xref ref-type="fig" rid="F3">3A–F</xref>); Drinasca-Ufer b. Skutari (angeschwemmt), leg. Sturany, 03.05.1905, <abbrev xmlns:xlink="http://www.w3.org/1999/xlink" content-type="institution" xlink:title="Naturhistorisches Museum Wien" id="ABBRID0EBFAG" xlink:type="simple">NHMW</abbrev> 112351 (1 corroded, juvenile paralectotype).</p></tp:treatment-sec><tp:treatment-sec sec-type="material" id="SECID0EGFAG"><title>Other material.</title><p>Vrelo Pronisicut (or Pronifkut), coll. Edlauer ex coll. Kuščer, <abbrev xmlns:xlink="http://www.w3.org/1999/xlink" content-type="institution" xlink:title="Naturhistorisches Museum Wien" id="ABBRID0EMFAG" xlink:type="simple">NHMW</abbrev> 48236/1 shell (“photo”); Pronisicut, coll. Edlauer ex coll. Kuščer, NHMW48336/2 shells; Albania, Shkodër district, Drisht, right bank of Kir river opposite to the fortress hill, 90 m a.s.l. (roadside limestone rocks), <named-content xmlns:xlink="http://www.w3.org/1999/xlink" content-type="dwc:verbatimCoordinates" xlink:type="simple"><named-content content-type="geo-json" specific-use="{&#34;type&#34;:&#34;Point&#34;,&#34;coordinates&#34;:[19.609000,42.130400]}" id="NCID0EUFAG" xlink:type="simple">42°7.824'N, 19°36.540'E</named-content></named-content>, (site code: 2016/32), leg. Z.P. Erőss, Z. Fehér, J. Grego &amp; M. Szekeres, 28.06.2016, <abbrev xmlns:xlink="http://www.w3.org/1999/xlink" content-type="institution" xlink:title="Hungarian Natural History Museum" id="ABBRID0EZFAG" xlink:type="simple">HNHM</abbrev> 103195/1 (photographed shell, Fig. <xref ref-type="fig" rid="F3">3G–L</xref>), <abbrev xmlns:xlink="http://www.w3.org/1999/xlink" content-type="institution" xlink:title="Naturhistorisches Museum Wien" id="ABBRID0ECGAG" xlink:type="simple">NHMW</abbrev> 112356/1 adult + 5 juvenile shells; Albania, Shkodër district, 1 km NE of Ura e Shtrenjtë, 160 m a.s.l., (roadside limestone rocks), <named-content xmlns:xlink="http://www.w3.org/1999/xlink" content-type="dwc:verbatimCoordinates" xlink:type="simple"><named-content content-type="geo-json" specific-use="{&#34;type&#34;:&#34;Point&#34;,&#34;coordinates&#34;:[19.666667,42.153000]}" id="NCID0EKGAG" xlink:type="simple">42°9.180'N, 19°40.000'E</named-content></named-content> (site code: 2016/33), leg. Z.P. Erőss, Z. Fehér, J. Grego &amp; M. Szekeres, 28.06.2016, <abbrev xmlns:xlink="http://www.w3.org/1999/xlink" content-type="institution" xlink:title="Hungarian Natural History Museum" id="ABBRID0EPGAG" xlink:type="simple">HNHM</abbrev> 103196/1 (photographed shell, Fig. <xref ref-type="fig" rid="F3">3M–R</xref>), <abbrev xmlns:xlink="http://www.w3.org/1999/xlink" content-type="institution" xlink:title="Naturhistorisches Museum Wien" id="ABBRID0EYGAG" xlink:type="simple">NHMW</abbrev> 112357/9 juvenile/broken shells; Albania, Shkodër district, 4 km SW of Prekal, 170 m a.s.l., (roadside limestone rocks), <named-content xmlns:xlink="http://www.w3.org/1999/xlink" content-type="dwc:verbatimCoordinates" xlink:type="simple"><named-content content-type="geo-json" specific-use="{&#34;type&#34;:&#34;Point&#34;,&#34;coordinates&#34;:[19.688900,42.165600]}" id="NCID0EAHAG" xlink:type="simple">42°9.936'N, 19°41.334'E</named-content></named-content> (site code: 2016/35), leg. Z.P. Erőss, Z. Fehér, J. Grego &amp; M. Szekeres, 28.06.2016, <abbrev xmlns:xlink="http://www.w3.org/1999/xlink" content-type="institution" xlink:title="Collection Jozef Grego" id="ABBRID0EFHAG" xlink:type="simple">JG</abbrev>/1 adult + 1 juvenile shell; Albania, Ura e Mesit, debris of the Kir river, 50 m a.s.l., <named-content xmlns:xlink="http://www.w3.org/1999/xlink" content-type="dwc:verbatimCoordinates" xlink:type="simple"><named-content content-type="geo-json" specific-use="{&#34;type&#34;:&#34;Point&#34;,&#34;coordinates&#34;:[19.574967,42.114500]}" id="NCID0ENHAG" xlink:type="simple">42°6.870'N, 19°34.498'E</named-content></named-content>, leg. A. Reischütz, N. Reischütz &amp; P. L. Reischütz, Apr. 2012, <abbrev xmlns:xlink="http://www.w3.org/1999/xlink" content-type="institution" xlink:title="Collection Reischütz" id="ABBRID0ESHAG" xlink:type="simple">REI</abbrev>/1; Albania, rocks southwest of Zusi, southwest of Skoder, 13 m a.s.l., <named-content xmlns:xlink="http://www.w3.org/1999/xlink" content-type="dwc:verbatimCoordinates" xlink:type="simple"><named-content content-type="geo-json" specific-use="{&#34;type&#34;:&#34;Point&#34;,&#34;coordinates&#34;:[19.481100,42.038600]}" id="NCID0E1HAG" xlink:type="simple">42°2.316'N, 19°28.866'E</named-content></named-content>, leg. A. Reischütz, N. Reischütz &amp; P. L. Reischütz, May 2015, <abbrev xmlns:xlink="http://www.w3.org/1999/xlink" content-type="institution" xlink:title="Naturhistorisches Museum Wien" id="ABBRID0E6HAG" xlink:type="simple">NHMW</abbrev> 112358/1 (photographed shell, Fig. <xref ref-type="fig" rid="F3">3S–X</xref>), <abbrev xmlns:xlink="http://www.w3.org/1999/xlink" content-type="institution" xlink:title="Collection Reischütz" id="ABBRID0EIIAG" xlink:type="simple">REI</abbrev>/5; Albania, Felsspalten above Drisht at Mes, 115 m a.s.l., <named-content xmlns:xlink="http://www.w3.org/1999/xlink" content-type="dwc:verbatimCoordinates" xlink:type="simple"><named-content content-type="geo-json" specific-use="{&#34;type&#34;:&#34;Point&#34;,&#34;coordinates&#34;:[19.613717,42.128917]}" id="NCID0EQIAG" xlink:type="simple">42°7.735'N, 19°36.823'E</named-content></named-content>, leg. A. Reischütz, N. Reischütz &amp; P. L. Reischütz, Jul. 2010, <abbrev xmlns:xlink="http://www.w3.org/1999/xlink" content-type="institution" xlink:title="Collection Reischütz" id="ABBRID0EVIAG" xlink:type="simple">REI</abbrev>/2 juvenile shells; Albania, ruins 3 km above Drisht at Mes, 195 m a.s.l., <named-content xmlns:xlink="http://www.w3.org/1999/xlink" content-type="dwc:verbatimCoordinates" xlink:type="simple"><named-content content-type="geo-json" specific-use="{&#34;type&#34;:&#34;Point&#34;,&#34;coordinates&#34;:[19.614100,42.124467]}" id="NCID0E4IAG" xlink:type="simple">42°7.468'N, 19°36.846'E</named-content></named-content>, leg. A. Reischütz, N. Reischütz &amp; P. L. Reischütz, Jul. 2010, <abbrev xmlns:xlink="http://www.w3.org/1999/xlink" content-type="institution" xlink:title="Collection Reischütz" id="ABBRID0ECJAG" xlink:type="simple">REI</abbrev>/3; Albania, Periferi Shkodër, ca. 18 km upstream from dam at Koman, a left side-valley of Liqeni i Komanit, 170 m a.s.l., limestone rocks, debris, <named-content xmlns:xlink="http://www.w3.org/1999/xlink" content-type="dwc:verbatimCoordinates" xlink:type="simple"><named-content content-type="geo-json" specific-use="{&#34;type&#34;:&#34;Point&#34;,&#34;coordinates&#34;:[19.905000,42.226883]}" id="NCID0EKJAG" xlink:type="simple">42°13.613'N, 19°54.300'E</named-content></named-content>, leg. Z.P. Erőss, Z. Fehér, A. Hunyadi &amp; D. Murányi, 15 Apr. 2006, <abbrev xmlns:xlink="http://www.w3.org/1999/xlink" content-type="institution" xlink:title="Hungarian Natural History Museum" id="ABBRID0EPJAG" xlink:type="simple">HNHM</abbrev> 102244/1.</p></tp:treatment-sec><tp:treatment-sec sec-type="diagnosis" id="SECID0EUJAG"><title>Diagnosis.</title><p>Protoconch matte; aperture with a rather weak palatal and two weak basal teeth.</p></tp:treatment-sec><tp:treatment-sec sec-type="description" id="SECID0EZJAG"><title>Description.</title><p>Shell rarely flat, usually spire somewhat elevated; protoconch consists of 1.5–1.75 whorls, very finely granulated, rather matte, not glossy; teleoconch with strong, equidistant ribs that are supported by fine periostracal filaments in fresh shells; rib density variable (43–93 ribs on body whorl), usually widely spaced; between main ribs some fine wrinkles discernible; entire shell with 4.25–4.5 whorls; aperture semilunar or due to the straight basal part triangular; peristome expanded and slightly reflected, especially on the palatal, basal and umbilical areas; palatal tooth of variable strength, usually weak, although present in all adult shells, palatal region of peristome without outer incision; basal portion of peristome usually straight, slightly thickened, with two low denticles that are visible in all adult shells; umbilicus funnel-shaped, wide (although width depends on spire height).</p><p>
            <bold>Measurements.</bold> SW: 3.6–4.3 mm (median = 4.0 mm), SH: 1.9–2.2 mm (median = 2.0 mm), AW: 1.3–1.7 mm (median = 1.5 mm), AH: 1.3–1.6 mm (median = 1.5 mm), (n = 6; largest and smallest specimens of multiple populations measured).</p></tp:treatment-sec><tp:treatment-sec sec-type="Differential diagnosis" id="SECID0EDKAG"><title>Differential diagnosis.</title><p>See under <italic><tp:taxon-name><tp:taxon-name-part taxon-name-part-type="genus" reg="Spelaeodiscus">S.</tp:taxon-name-part> <tp:taxon-name-part taxon-name-part-type="species" reg="albanicus">albanicus</tp:taxon-name-part> <tp:taxon-name-part taxon-name-part-type="subspecies" reg="edentatus">edentatus</tp:taxon-name-part></tp:taxon-name></italic> ssp. n. Densely ribbed specimens of this subspecies might resemble large specimens of <italic><tp:taxon-name><tp:taxon-name-part taxon-name-part-type="genus" reg="Spelaeodiscus">S.</tp:taxon-name-part> <tp:taxon-name-part taxon-name-part-type="species" reg="unidentatus">unidentatus</tp:taxon-name-part></tp:taxon-name></italic>. The latter species, however, usually has stronger teeth, and narrower aperture.</p></tp:treatment-sec><tp:treatment-sec sec-type="variation" id="SECID0EELAG"><title>Variation among specimens.</title><p>Some variability was found between populations in terms of rib density, spire height, and strength of apertural teeth.</p></tp:treatment-sec><tp:treatment-sec sec-type="distribution" id="SECID0EJLAG"><title>Distribution.</title><p>This subspecies is distributed in northwestern Albania. Most of the known distribution records are from the Kir River Valley. One shell found in the fluvial debris of the Drin River above the Koman Dam extends the range farther eastwards (Figure <xref ref-type="fig" rid="F4">4</xref>). <xref ref-type="bibr" rid="B45">Welter-Schultes (2012)</xref> erroneously reports this taxon from Montenegro.</p></tp:treatment-sec><tp:treatment-sec sec-type="conservation status" id="SECID0EXLAG"><title>Conservation status.</title><p>See under <italic><tp:taxon-name><tp:taxon-name-part taxon-name-part-type="genus" reg="Spelaeodiscus">Spelaeodiscus</tp:taxon-name-part> <tp:taxon-name-part taxon-name-part-type="species" reg="albanicus">albanicus</tp:taxon-name-part></tp:taxon-name></italic>.</p><fig id="F3" position="float" orientation="portrait"><label>Figure 3.</label><caption><p>Shells of <italic><tp:taxon-name><tp:taxon-name-part taxon-name-part-type="genus" reg="Spelaeodiscus">Spelaeodiscus</tp:taxon-name-part> <tp:taxon-name-part taxon-name-part-type="species" reg="albanicus">albanicus</tp:taxon-name-part> <tp:taxon-name-part taxon-name-part-type="subspecies" reg="albanicus">albanicus</tp:taxon-name-part></tp:taxon-name></italic> (A. J. Wagner, 1914). <bold>A–F</bold> lectotype (<abbrev xmlns:xlink="http://www.w3.org/1999/xlink" content-type="institution" xlink:title="Naturhistorisches Museum Wien" id="ABBRID0EBNAG" xlink:type="simple">NHMW</abbrev> 43385) <bold>G–L</bold> Albania, Drisht, right bank of Kir river opposite to the fortress hill (<abbrev xmlns:xlink="http://www.w3.org/1999/xlink" content-type="institution" xlink:title="Hungarian Natural History Museum" id="ABBRID0EINAG" xlink:type="simple">HNHM</abbrev> 103195) <bold>M–R</bold> Albania, Shkodër district, 1 km NE of Ura e Shtrenjtë (<abbrev xmlns:xlink="http://www.w3.org/1999/xlink" content-type="institution" xlink:title="Hungarian Natural History Museum" id="ABBRID0EPNAG" xlink:type="simple">HNHM</abbrev> 103196) <bold>S–X</bold> Albania, rocks southwest of Zusi (<abbrev xmlns:xlink="http://www.w3.org/1999/xlink" content-type="institution" xlink:title="Naturhistorisches Museum Wien" id="ABBRID0EWNAG" xlink:type="simple">NHMW</abbrev> 112358).</p></caption><graphic xmlns:xlink="http://www.w3.org/1999/xlink" xlink:href="zookeys-769-013-g003.jpg" position="float" orientation="portrait" xlink:type="simple" id="oo_211837.jpg"/></fig><fig id="F4" position="float" orientation="portrait"><label>Figure 4.</label><caption><p>Distribution of <italic><tp:taxon-name><tp:taxon-name-part taxon-name-part-type="genus" reg="Spelaeodiscus">Spelaeodiscus</tp:taxon-name-part></tp:taxon-name></italic> Brusina, 1886 species.</p></caption><graphic xmlns:xlink="http://www.w3.org/1999/xlink" xlink:href="zookeys-769-013-g004.jpg" position="float" orientation="portrait" xlink:type="simple" id="oo_211838.jpg"/></fig></tp:treatment-sec><ref-list><ref id="B5"><mixed-citation xmlns:xlink="http://www.w3.org/1999/xlink" xlink:type="simple">
          <person-group><name name-style="western"><surname>Bole</surname><given-names>J</given-names></name></person-group> (<year>1965</year>) <article-title>Die Vertreter der Gattung <italic><tp:taxon-name><tp:taxon-name-part taxon-name-part-type="genus">Spelaeodiscus</tp:taxon-name-part></tp:taxon-name></italic> Brusina 1886 (<tp:taxon-name><tp:taxon-name-part taxon-name-part-type="class">Gastropoda</tp:taxon-name-part></tp:taxon-name>, <tp:taxon-name><tp:taxon-name-part taxon-name-part-type="infraclass">Pulmonata</tp:taxon-name-part></tp:taxon-name>) in Jugoslawien.</article-title> <source>International Journal of Speleology</source> <volume>1</volume>(<issue>3</issue>): <fpage>349</fpage>–<lpage>356</lpage>. <ext-link xlink:type="simple" ext-link-type="doi" xlink:href="10.5038/1827-806X.1.3.9">https://doi.org/10.5038/1827-806X.1.3.9</ext-link></mixed-citation></ref><ref id="B13"><mixed-citation xmlns:xlink="http://www.w3.org/1999/xlink" xlink:type="simple">
          <person-group><name name-style="western"><surname>Gittenberger</surname><given-names>E</given-names></name></person-group> (<year>1969</year>) <article-title>Beiträge zur Kenntnis der <tp:taxon-name><tp:taxon-name-part taxon-name-part-type="superfamily">Pupillacea</tp:taxon-name-part></tp:taxon-name> I. Die Spelaeodiscinae.</article-title> <source>Zoologische Mededelingen</source> <volume>43</volume>(<issue>22</issue>): <fpage>287</fpage>–<lpage>306</lpage>.</mixed-citation></ref><ref id="B45"><mixed-citation xmlns:xlink="http://www.w3.org/1999/xlink" xlink:type="simple">
          <person-group><name name-style="western"><surname>Welter-Schultes</surname><given-names>FW</given-names></name></person-group> (<year>2012</year>) European non-marine molluscs, a guide for species identification. Planet Poster Editions, Göttingen, 679 + 78 pp.</mixed-citation></ref><ref id="B34"><mixed-citation xmlns:xlink="http://www.w3.org/1999/xlink" xlink:type="simple">
          <person-group><name name-style="western"><surname>Reischütz</surname><given-names>A</given-names></name><name name-style="western"><surname>Reischütz</surname><given-names>N</given-names></name><name name-style="western"><surname>Reischütz</surname><given-names>PL</given-names></name></person-group> (<year>2013</year>) <article-title>Beiträge zur Kenntnis der Molluskenfauna Albaniens.</article-title> <source>Nachrichtenblatt der Ersten Vorarlberger Malakologischen Gesellschaft</source> <volume>20</volume>: <fpage>61</fpage>–<lpage>64</lpage>.</mixed-citation></ref></ref-list></tp:taxon-treatment>
