# Supplementary material for: Revision of the subterranean genus Spelaeodiscus Brusina, 1886 (Gastropoda, Pulmonata, Spelaeodiscidae)
Source: Zookeys. 2018 Jun 26;(769):13–48. doi: 10.3897/zookeys.769.25258 (PMC6030179; doi:10.3897/zookeys.769.25258)
Supplement: XML Treatment for Spelaeodiscus albanicus edentatus [file zookeys.769.25258-treatment5.xml]

<!DOCTYPE tp:taxon-treatment
  PUBLIC "-//TaxonX//DTD Taxonomic Treatment Publishing DTD v0 20100105//EN" "tax-treatment-NSO.dtd">
<tp:taxon-treatment xmlns:tp="http://www.plazi.org/taxpub"><tp:treatment-meta><kwd-group><label>Taxon classification</label><kwd><named-content xmlns:xlink="http://www.w3.org/1999/xlink" content-type="kingdom">Animalia</named-content></kwd><kwd><named-content xmlns:xlink="http://www.w3.org/1999/xlink" content-type="order">Stylommatophora</named-content></kwd><kwd><named-content xmlns:xlink="http://www.w3.org/1999/xlink" content-type="family">Spelaeodiscidae</named-content></kwd></kwd-group><mixed-citation publication-type="journal"><person-group><name><surname>Páll-Gergely</surname><given-names>Barna</given-names></name><name><surname>Deli</surname><given-names>Tamás</given-names></name><name><surname>Erőss</surname><given-names>Zoltán Péter</given-names></name><name><surname>Reischütz</surname><given-names>Peter L.</given-names></name><name><surname>Reischütz</surname><given-names>Alexander</given-names></name><name><surname>Fehér</surname><given-names>Zoltán</given-names></name></person-group><article-title>Revision of the subterranean genus <italic><tp:taxon-name><tp:taxon-name-part taxon-name-part-type="genus" reg="Spelaeodiscus">Spelaeodiscus</tp:taxon-name-part></tp:taxon-name></italic> Brusina, 1886 (<tp:taxon-name><tp:taxon-name-part taxon-name-part-type="class">Gastropoda</tp:taxon-name-part></tp:taxon-name>, <tp:taxon-name><tp:taxon-name-part taxon-name-part-type="infraclass">Pulmonata</tp:taxon-name-part></tp:taxon-name>, <tp:taxon-name><tp:taxon-name-part taxon-name-part-type="family">Spelaeodiscidae</tp:taxon-name-part></tp:taxon-name>)</article-title><source>Zookeys</source><day>26</day><month>6</month><year>2018</year><volume>2018</volume><issue>769</issue><fpage>13</fpage><lpage>48</lpage><pub-id pub-id-type="doi">10.3897/zookeys.769.25258</pub-id></mixed-citation></tp:treatment-meta><tp:nomenclature><tp:taxon-name>
            <tp:taxon-name-part taxon-name-part-type="genus" reg="Spelaeodiscus">Spelaeodiscus</tp:taxon-name-part>
            <tp:taxon-name-part taxon-name-part-type="species" reg="albanicus">albanicus</tp:taxon-name-part>
            <tp:taxon-name-part taxon-name-part-type="subspecies" reg="edentatus">edentatus</tp:taxon-name-part>
            <object-id xmlns:xlink="http://www.w3.org/1999/xlink" content-type="zoobank" xlink:type="simple">http://zoobank.org/D00AA0E9-7121-451A-91C0-25655AAAED3C</object-id>
          </tp:taxon-name><tp:taxon-authority>Páll-Gergely &amp; P. L. Reischütz</tp:taxon-authority><tp:taxon-status xmlns:xlink="http://www.w3.org/1999/xlink" xlink:type="simple">ssp. n.</tp:taxon-status><xref ref-type="fig" rid="F5">Figure 5A–L</xref><tp:nomenclature-citation-list><tp:nomenclature-citation><tp:taxon-name>
                <tp:taxon-name-part taxon-name-part-type="genus" reg="Spelaeodiscus">Spelaeodiscus</tp:taxon-name-part>
              </tp:taxon-name><comment>sp. (<tp:taxon-name><tp:taxon-name-part taxon-name-part-type="genus" reg="Spelaeodiscus"/><tp:taxon-name-part taxon-name-part-type="uncertainty-rank">aff.</tp:taxon-name-part> <tp:taxon-name-part taxon-name-part-type="species" reg="obodensis">obodensis</tp:taxon-name-part></tp:taxon-name>) — <xref ref-type="bibr" rid="B34">Reischütz et al. 2013</xref>: 62.</comment></tp:nomenclature-citation></tp:nomenclature-citation-list></tp:nomenclature><tp:treatment-sec sec-type="type material" id="SECID0EBRAG"><title>Type material.</title><p>Albania, rocks along the road Hani i Hotit to Vermosh, 7.2–7.8 km north of the junction, 370 m a.s.l., <named-content xmlns:xlink="http://www.w3.org/1999/xlink" content-type="dwc:verbatimCoordinates" xlink:type="simple"><named-content content-type="geo-json" specific-use="{&#34;type&#34;:&#34;Point&#34;,&#34;coordinates&#34;:[19.458450,42.374183]}" id="NCID0EKRAG" xlink:type="simple">42°22.451'N, 19°27.507'E</named-content></named-content>, leg. A. Reischütz, N. Reischütz &amp; P. L. Reischütz, Apr. 2014, <abbrev xmlns:xlink="http://www.w3.org/1999/xlink" content-type="institution" xlink:title="Naturhistorisches Museum Wien" id="ABBRID0EPRAG" xlink:type="simple">NHMW</abbrev> 112360/1 (holotype, SW: 4.2 mm, SH: 2.2 mm, Fig. <xref ref-type="fig" rid="F5">5A–F</xref>), <abbrev xmlns:xlink="http://www.w3.org/1999/xlink" content-type="institution" xlink:title="Collection Reischütz" id="ABBRID0EYRAG" xlink:type="simple">REI</abbrev>/4 paratypes; rocks above Hani i Hotit, leg. A. Reischütz, N. Reischütz &amp; P. L. Reischütz, Apr. 2012, <abbrev xmlns:xlink="http://www.w3.org/1999/xlink" content-type="institution" xlink:title="Collection Reischütz" id="ABBRID0E4RAG" xlink:type="simple">REI</abbrev>/1 paratypes; Montenegro, Podgorica Municipality, Izvor Vitoja S 1 km, near Shkodra Lake, 30 m, limestone rocks, <named-content xmlns:xlink="http://www.w3.org/1999/xlink" content-type="dwc:verbatimCoordinates" xlink:type="simple"><named-content content-type="geo-json" specific-use="{&#34;type&#34;:&#34;Point&#34;,&#34;coordinates&#34;:[19.369300,42.319600]}" id="NCID0EFSAG" xlink:type="simple">42°19.176'N, 19°22.158'E</named-content></named-content> (site code: 2015/105), leg. Z.P. Erőss, Z. Fehér, J. Grego, 05 Jul. 2015, <abbrev xmlns:xlink="http://www.w3.org/1999/xlink" content-type="institution" xlink:title="Hungarian Natural History Museum" id="ABBRID0EMSAG" xlink:type="simple">HNHM</abbrev> 103197/4 paratypes, <abbrev xmlns:xlink="http://www.w3.org/1999/xlink" content-type="institution" xlink:title="Collection Jozef Grego" id="ABBRID0ERSAG" xlink:type="simple">JG</abbrev>/4 paratypes, <abbrev xmlns:xlink="http://www.w3.org/1999/xlink" content-type="institution" xlink:title="Naturhistorisches Museum Wien" id="ABBRID0EWSAG" xlink:type="simple">NHMW</abbrev> 112359/4 paratypes; Montenegro, rocks across the road at Vitoja, Skadarsko Jezero, 16 m a.s.l., <named-content xmlns:xlink="http://www.w3.org/1999/xlink" content-type="dwc:verbatimCoordinates" xlink:type="simple"><named-content content-type="geo-json" specific-use="{&#34;type&#34;:&#34;Point&#34;,&#34;coordinates&#34;:[19.362933,42.325900]}" id="NCID0E5SAG" xlink:type="simple">42°19.554'N, 19°21.776'E</named-content></named-content>, leg. A. Reischütz, N. Reischütz &amp; P. L. Reischütz, Apr. 2012, <abbrev xmlns:xlink="http://www.w3.org/1999/xlink" content-type="institution" xlink:title="Naturhistorisches Museum Wien" id="ABBRID0EDTAG" xlink:type="simple">NHMW</abbrev> 112361/1 (photographed paratype, Fig. <xref ref-type="fig" rid="F5">5G–L</xref>), <abbrev xmlns:xlink="http://www.w3.org/1999/xlink" content-type="institution" xlink:title="Collection Reischütz" id="ABBRID0EMTAG" xlink:type="simple">REI</abbrev>/4 paratypes.</p></tp:treatment-sec><tp:treatment-sec sec-type="material" id="SECID0ERTAG"><title>Additional material.</title><p>Albania, Malesia district, Xhajë NE 0.5 km, 650 m a.s.l., <named-content xmlns:xlink="http://www.w3.org/1999/xlink" content-type="dwc:verbatimCoordinates" xlink:type="simple"><named-content content-type="geo-json" specific-use="{&#34;type&#34;:&#34;Point&#34;,&#34;coordinates&#34;:[19.605683,42.330633]}" id="NCID0E1TAG" xlink:type="simple">42°19.838'N, 19°36.341'E</named-content></named-content> (site code: 2015/103), rocks, leg. Z.P. Erőss, Z. Fehér &amp; J. Grego, 04.07.2015, <abbrev xmlns:xlink="http://www.w3.org/1999/xlink" content-type="institution" xlink:title="Hungarian Natural History Museum" id="ABBRID0E6TAG" xlink:type="simple">HNHM</abbrev> 103493/5 juvenile shells (not paratypes); <abbrev xmlns:xlink="http://www.w3.org/1999/xlink" content-type="institution" xlink:title="Naturhistorisches Museum Wien" id="ABBRID0EEUAG" xlink:type="simple">NHMW</abbrev> 110430/MN/0985/5 juvenile shells (not paratypes), <abbrev xmlns:xlink="http://www.w3.org/1999/xlink" content-type="institution" xlink:title="Collection Jozef Grego" id="ABBRID0EJUAG" xlink:type="simple">JG</abbrev>/6 juvenile shells (not paratypes).</p></tp:treatment-sec><tp:treatment-sec sec-type="type locality" id="SECID0EOUAG"><title>Type locality.</title><p>Albania, rocks along the road Hani i Hotit to Vermosh, 7.2–7.8 km north of the junction, 370 m a.s.l., <named-content xmlns:xlink="http://www.w3.org/1999/xlink" content-type="dwc:verbatimCoordinates" xlink:type="simple"><named-content content-type="geo-json" specific-use="{&#34;type&#34;:&#34;Point&#34;,&#34;coordinates&#34;:[19.458450,42.374183]}" id="NCID0EXUAG" xlink:type="simple">42°22.451'N, 19°27.507'E</named-content></named-content>.</p></tp:treatment-sec><tp:treatment-sec sec-type="diagnosis" id="SECID0E4UAG"><title>Diagnosis.</title><p>Protoconch glossy; aperture without teeth.</p><p>
            <bold>Measurements.</bold> SW: 3.6–4.2 mm (median = 4.0 mm), SH: 1.9–2.2 mm (median = 2.1 mm), AW: 1.5–1.7 mm (median = 1.6 mm), AH: 1.3–1.6 mm (median = 1.4 mm), (n = 6; largest and smallest specimens of multiple populations measured).</p></tp:treatment-sec><tp:treatment-sec sec-type="Differential diagnosis" id="SECID0EGVAG"><title>Differential diagnosis.</title><p>This new subspecies differs from the nominotypical subspecies in the following traits: aperture relatively larger, and its basal area not straight; apertural barriers (teeth) absent; protoconch smooth, glossy; ribs somewhat less dense (rib density on body whorl: 35–54).</p></tp:treatment-sec><tp:treatment-sec sec-type="variation" id="SECID0ELVAG"><title>Variation among specimens.</title><p>This subspecies shows some variability in terms of shell size and rib density.</p></tp:treatment-sec><tp:treatment-sec sec-type="etymology" id="SECID0EQVAG"><title>Etymology.</title><p>This new subspecies is named after its toothless aperture, which distinguishes it from the nominotypical subspecies.</p></tp:treatment-sec><tp:treatment-sec sec-type="distribution" id="SECID0EVVAG"><title>Distribution.</title><p>This taxon is found in the northeastern part of the Lake Shkodër Basin (Figure <xref ref-type="fig" rid="F4">4</xref>).</p></tp:treatment-sec><tp:treatment-sec sec-type="conservation status" id="SECID0E6VAG"><title>Conservation status.</title><p>See under <italic><tp:taxon-name><tp:taxon-name-part taxon-name-part-type="genus" reg="Spelaeodiscus">Spelaeodiscus</tp:taxon-name-part> <tp:taxon-name-part taxon-name-part-type="species" reg="albanicus">albanicus</tp:taxon-name-part></tp:taxon-name></italic>.</p><fig id="F5" position="float" orientation="portrait"><label>Figure 5.</label><caption><p>Shells of <italic><tp:taxon-name><tp:taxon-name-part taxon-name-part-type="genus" reg="Spelaeodiscus">Spelaeodiscus</tp:taxon-name-part></tp:taxon-name></italic> Brusina, 1886 species. <bold>A–F</bold> <italic><tp:taxon-name><tp:taxon-name-part taxon-name-part-type="genus" reg="Spelaeodiscus">Spelaeodiscus</tp:taxon-name-part> <tp:taxon-name-part taxon-name-part-type="species" reg="albanicus">albanicus</tp:taxon-name-part> <tp:taxon-name-part taxon-name-part-type="subspecies" reg="edentatus">edentatus</tp:taxon-name-part></tp:taxon-name></italic> ssp. n., holotype (<abbrev xmlns:xlink="http://www.w3.org/1999/xlink" content-type="institution" xlink:title="Naturhistorisches Museum Wien" id="ABBRID0EQXAG" xlink:type="simple">NHMW</abbrev> 112360) <bold>G–L</bold> <italic><tp:taxon-name><tp:taxon-name-part taxon-name-part-type="genus" reg="Spelaeodiscus">Spelaeodiscus</tp:taxon-name-part> <tp:taxon-name-part taxon-name-part-type="species" reg="albanicus">albanicus</tp:taxon-name-part> <tp:taxon-name-part taxon-name-part-type="subspecies" reg="edentatus">edentatus</tp:taxon-name-part></tp:taxon-name></italic> ssp. n., Montenegro, rocks across the road at Vitoja, Skadarsko Jezero (<abbrev xmlns:xlink="http://www.w3.org/1999/xlink" content-type="institution" xlink:title="Naturhistorisches Museum Wien" id="ABBRID0EGYAG" xlink:type="simple">NHMW</abbrev> 112361) <bold>M–R</bold> <italic><tp:taxon-name><tp:taxon-name-part taxon-name-part-type="genus" reg="Spelaeodiscus">Spelaeodiscus</tp:taxon-name-part> <tp:taxon-name-part taxon-name-part-type="species" reg="densecostatus">densecostatus</tp:taxon-name-part></tp:taxon-name></italic> sp. n., holotype (<abbrev xmlns:xlink="http://www.w3.org/1999/xlink" content-type="institution" xlink:title="Naturhistorisches Museum Wien" id="ABBRID0EYYAG" xlink:type="simple">NHMW</abbrev> 112364).</p></caption><graphic xmlns:xlink="http://www.w3.org/1999/xlink" xlink:href="zookeys-769-013-g005.jpg" position="float" orientation="portrait" xlink:type="simple" id="oo_211839.jpg"/></fig></tp:treatment-sec><tp:treatment-sec><!--Section generated to contain objects referenced in tp:taxon-treatment.--><fig id="F4" position="float" orientation="portrait"><label>Figure 4.</label><caption><p>Distribution of <italic><tp:taxon-name><tp:taxon-name-part taxon-name-part-type="genus" reg="Spelaeodiscus">Spelaeodiscus</tp:taxon-name-part></tp:taxon-name></italic> Brusina, 1886 species.</p></caption><graphic xmlns:xlink="http://www.w3.org/1999/xlink" xlink:href="zookeys-769-013-g004.jpg" position="float" orientation="portrait" xlink:type="simple" id="oo_211838.jpg"/></fig></tp:treatment-sec><ref-list><ref id="B34"><mixed-citation xmlns:xlink="http://www.w3.org/1999/xlink" xlink:type="simple">
          <person-group><name name-style="western"><surname>Reischütz</surname><given-names>A</given-names></name><name name-style="western"><surname>Reischütz</surname><given-names>N</given-names></name><name name-style="western"><surname>Reischütz</surname><given-names>PL</given-names></name></person-group> (<year>2013</year>) <article-title>Beiträge zur Kenntnis der Molluskenfauna Albaniens.</article-title> <source>Nachrichtenblatt der Ersten Vorarlberger Malakologischen Gesellschaft</source> <volume>20</volume>: <fpage>61</fpage>–<lpage>64</lpage>.</mixed-citation></ref></ref-list></tp:taxon-treatment>
