# Supplementary material for: Revision of the subterranean genus Spelaeodiscus Brusina, 1886 (Gastropoda, Pulmonata, Spelaeodiscidae)
Source: Zookeys. 2018 Jun 26;(769):13–48. doi: 10.3897/zookeys.769.25258 (PMC6030179; doi:10.3897/zookeys.769.25258)
Supplement: XML Treatment for Spelaeodiscus dejongi [file zookeys.769.25258-treatment6.xml]

<!DOCTYPE tp:taxon-treatment
  PUBLIC "-//TaxonX//DTD Taxonomic Treatment Publishing DTD v0 20100105//EN" "tax-treatment-NSO.dtd">
<tp:taxon-treatment xmlns:tp="http://www.plazi.org/taxpub"><tp:treatment-meta><kwd-group><label>Taxon classification</label><kwd><named-content xmlns:xlink="http://www.w3.org/1999/xlink" content-type="kingdom">Animalia</named-content></kwd><kwd><named-content xmlns:xlink="http://www.w3.org/1999/xlink" content-type="order">Stylommatophora</named-content></kwd><kwd><named-content xmlns:xlink="http://www.w3.org/1999/xlink" content-type="family">Spelaeodiscidae</named-content></kwd></kwd-group><mixed-citation publication-type="journal"><person-group><name><surname>Páll-Gergely</surname><given-names>Barna</given-names></name><name><surname>Deli</surname><given-names>Tamás</given-names></name><name><surname>Erőss</surname><given-names>Zoltán Péter</given-names></name><name><surname>Reischütz</surname><given-names>Peter L.</given-names></name><name><surname>Reischütz</surname><given-names>Alexander</given-names></name><name><surname>Fehér</surname><given-names>Zoltán</given-names></name></person-group><article-title>Revision of the subterranean genus <italic><tp:taxon-name><tp:taxon-name-part taxon-name-part-type="genus" reg="Spelaeodiscus">Spelaeodiscus</tp:taxon-name-part></tp:taxon-name></italic> Brusina, 1886 (<tp:taxon-name><tp:taxon-name-part taxon-name-part-type="class">Gastropoda</tp:taxon-name-part></tp:taxon-name>, <tp:taxon-name><tp:taxon-name-part taxon-name-part-type="infraclass">Pulmonata</tp:taxon-name-part></tp:taxon-name>, <tp:taxon-name><tp:taxon-name-part taxon-name-part-type="family">Spelaeodiscidae</tp:taxon-name-part></tp:taxon-name>)</article-title><source>Zookeys</source><day>26</day><month>6</month><year>2018</year><volume>2018</volume><issue>769</issue><fpage>13</fpage><lpage>48</lpage><pub-id pub-id-type="doi">10.3897/zookeys.769.25258</pub-id></mixed-citation></tp:treatment-meta><tp:nomenclature><tp:taxon-name>
            <tp:taxon-name-part taxon-name-part-type="genus" reg="Spelaeodiscus">Spelaeodiscus</tp:taxon-name-part>
            <tp:taxon-name-part taxon-name-part-type="species" reg="dejongi">dejongi</tp:taxon-name-part>
          </tp:taxon-name><tp:taxon-authority>Gittenberger, 1969</tp:taxon-authority><xref ref-type="fig" rid="F6">Figure 6</xref><tp:nomenclature-citation-list><tp:nomenclature-citation><tp:taxon-name>
                <tp:taxon-name-part taxon-name-part-type="genus" reg="Spelaeodiscus">Spelaeodiscus</tp:taxon-name-part> (<tp:taxon-name-part taxon-name-part-type="subgenus" reg="Spelaeodiscus">Spelaeodiscus</tp:taxon-name-part>) <tp:taxon-name-part taxon-name-part-type="species" reg="dejongi">dejongi</tp:taxon-name-part></tp:taxon-name><comment>Gittenberger, 1969: 295–296, fig. 3.</comment></tp:nomenclature-citation><tp:nomenclature-citation><tp:taxon-name>
                <tp:taxon-name-part taxon-name-part-type="genus" reg="Spelaeodiscus">Spelaeodiscus</tp:taxon-name-part> <tp:taxon-name-part taxon-name-part-type="species" reg="dejongi">dejongi</tp:taxon-name-part></tp:taxon-name><comment>— <xref ref-type="bibr" rid="B45">Welter-Schultes 2012</xref>: 213.</comment></tp:nomenclature-citation></tp:nomenclature-citation-list></tp:nomenclature><tp:treatment-sec sec-type="type material" id="SECID0EM2AG"><title>Type material.</title><p>Jama Nadjama bei Gnezdu (Izitovice), Krain, leg. Kuščer, coll. Edlauer, <abbrev xmlns:xlink="http://www.w3.org/1999/xlink" content-type="institution" xlink:title="Naturhistorisches Museum Wien" id="ABBRID0ES2AG" xlink:type="simple">NHMW</abbrev> 49517a (holotype, SW: 2.8 mm, SH: 1.6 mm, Fig. <xref ref-type="fig" rid="F6">6A–E</xref>); Same data, <abbrev xmlns:xlink="http://www.w3.org/1999/xlink" content-type="institution" xlink:title="Naturhistorisches Museum Wien" id="ABBRID0E22AG" xlink:type="simple">NHMW</abbrev> 49517b/17 paratypes. See remarks concerning the type locality.</p></tp:treatment-sec><tp:treatment-sec sec-type="material" id="SECID0EA3AG"><title>Other material.</title><p>Vetajama bei Sokol, coll. Edlauer, <abbrev xmlns:xlink="http://www.w3.org/1999/xlink" content-type="institution" xlink:title="Naturhistorisches Museum Wien" id="ABBRID0EG3AG" xlink:type="simple">NHMW</abbrev> 48071/2, (det. Gittenberger, 1974); Radetina pećina, Itijino brdo, 1300 m, leg. Dabović, <abbrev xmlns:xlink="http://www.w3.org/1999/xlink" content-type="institution" xlink:title="Naturhistorisches Museum Wien" id="ABBRID0EL3AG" xlink:type="simple">NHMW</abbrev> 48312/11 (large shells, similar to the type); Pećina Marka Vuksanovića, 1400 m, leg. Dabović, coll. Edlauer ex coll. Kuščer 666/10, <abbrev xmlns:xlink="http://www.w3.org/1999/xlink" content-type="institution" xlink:title="Naturhistorisches Museum Wien" id="ABBRID0EQ3AG" xlink:type="simple">NHMW</abbrev> 49321/1 (det. Gittenberger, 1974); Montenegro, S of Virpazar, 1 km (in a straight line) ESE of Limljani, near the small road, 323 m a.s.l., <named-content xmlns:xlink="http://www.w3.org/1999/xlink" content-type="dwc:verbatimCoordinates" xlink:type="simple"><named-content content-type="geo-json" specific-use="{&#34;type&#34;:&#34;Point&#34;,&#34;coordinates&#34;:[19.104617,42.190233]}" id="NCID0EY3AG" xlink:type="simple">42°11.414'N, 19°06.277'E</named-content></named-content> (site code: 20171019B), leg. T. Deli, Z.P. Erőss, A. Hunyadi &amp; B. Páll-Gergely, 19.10.2017, <abbrev xmlns:xlink="http://www.w3.org/1999/xlink" content-type="institution" xlink:title="Collection Tamás Deli" id="ABBRID0E43AG" xlink:type="simple">DT</abbrev>/2, <abbrev xmlns:xlink="http://www.w3.org/1999/xlink" content-type="institution" xlink:title="Collection András Hunyadi" id="ABBRID0EC4AG" xlink:type="simple">HA</abbrev>/1, <abbrev xmlns:xlink="http://www.w3.org/1999/xlink" content-type="institution" xlink:title="Hungarian Natural History Museum" id="ABBRID0EH4AG" xlink:type="simple">HNHM</abbrev> 103198/2, <abbrev xmlns:xlink="http://www.w3.org/1999/xlink" content-type="institution" xlink:title="Collection Barna Páll-Gergely" id="ABBRID0EM4AG" xlink:type="simple">PGB</abbrev>/1; Montenegro, S of Virpazar, 0.8 km (in a straight line) NE of Limljani, near the small road, 350 m a.s.l., <named-content xmlns:xlink="http://www.w3.org/1999/xlink" content-type="dwc:verbatimCoordinates" xlink:type="simple"><named-content content-type="geo-json" specific-use="{&#34;type&#34;:&#34;Point&#34;,&#34;coordinates&#34;:[19.099483,42.201133]}" id="NCID0EU4AG" xlink:type="simple">42°12.068'N, 19°05.969'E</named-content></named-content> (site code: 20171019C), leg. T. Deli, Z.P. Erőss, A. Hunyadi &amp; B. Páll-Gergely, 19.10.2017, <abbrev xmlns:xlink="http://www.w3.org/1999/xlink" content-type="institution" xlink:title="Collection Tamás Deli" id="ABBRID0EZ4AG" xlink:type="simple">DT</abbrev>/2, <abbrev xmlns:xlink="http://www.w3.org/1999/xlink" content-type="institution" xlink:title="Collection András Hunyadi" id="ABBRID0E54AG" xlink:type="simple">HA</abbrev>/2. <abbrev xmlns:xlink="http://www.w3.org/1999/xlink" content-type="institution" xlink:title="Hungarian Natural History Museum" id="ABBRID0ED5AG" xlink:type="simple">HNHM</abbrev> 103199/2, <abbrev xmlns:xlink="http://www.w3.org/1999/xlink" content-type="institution" xlink:title="Collection Barna Páll-Gergely" id="ABBRID0EI5AG" xlink:type="simple">PGB</abbrev>/1; Montenegro, 1.9 km (in a straight line) S of Virpazar, near the road, 160 m a.s.l., <named-content xmlns:xlink="http://www.w3.org/1999/xlink" content-type="dwc:verbatimCoordinates" xlink:type="simple"><named-content content-type="geo-json" specific-use="{&#34;type&#34;:&#34;Point&#34;,&#34;coordinates&#34;:[19.090667,42.221867]}" id="NCID0EQ5AG" xlink:type="simple">42°13.312'N, 19°05.440'E</named-content></named-content> (site code: 20171019E), leg. T. Deli, Z.P. Erőss, A. Hunyadi &amp; B. Páll-Gergely, 19.10.2017, <abbrev xmlns:xlink="http://www.w3.org/1999/xlink" content-type="institution" xlink:title="Collection Tamás Deli" id="ABBRID0EV5AG" xlink:type="simple">DT</abbrev>/24, <abbrev xmlns:xlink="http://www.w3.org/1999/xlink" content-type="institution" xlink:title="Collection Zoltán Péter Erőss" id="ABBRID0E15AG" xlink:type="simple">EZP</abbrev>/24, <abbrev xmlns:xlink="http://www.w3.org/1999/xlink" content-type="institution" xlink:title="Collection András Hunyadi" id="ABBRID0E65AG" xlink:type="simple">HA</abbrev>/24, <abbrev xmlns:xlink="http://www.w3.org/1999/xlink" content-type="institution" xlink:title="Hungarian Natural History Museum" id="ABBRID0EE6AG" xlink:type="simple">HNHM</abbrev> 103200/24 + 1 photographed shell (Fig. <xref ref-type="fig" rid="F6">6K–O</xref>), <abbrev xmlns:xlink="http://www.w3.org/1999/xlink" content-type="institution" xlink:title="Collection Barna Páll-Gergely" id="ABBRID0EN6AG" xlink:type="simple">PGB</abbrev>/24; Montenegro, SE of Virpazar, 4.3 km (in a straight line) SSE of Ðuravci, near Besa/Bes near Krone i Besit, 330 m a.s.l., <named-content xmlns:xlink="http://www.w3.org/1999/xlink" content-type="dwc:verbatimCoordinates" xlink:type="simple"><named-content content-type="geo-json" specific-use="{&#34;type&#34;:&#34;Point&#34;,&#34;coordinates&#34;:[19.219417,42.142467]}" id="NCID0EV6AG" xlink:type="simple">42°08.548'N, 19°13.165'E</named-content></named-content> (site code: 20171019G), leg. T. Deli, Z.P. Erőss, A. Hunyadi &amp; B. Páll-Gergely, 19.10.2017, <abbrev xmlns:xlink="http://www.w3.org/1999/xlink" content-type="institution" xlink:title="Collection Tamás Deli" id="ABBRID0E16AG" xlink:type="simple">DT</abbrev>/60–70, <abbrev xmlns:xlink="http://www.w3.org/1999/xlink" content-type="institution" xlink:title="Collection Zoltán Péter Erőss" id="ABBRID0E66AG" xlink:type="simple">EZP</abbrev>/60–70, <abbrev xmlns:xlink="http://www.w3.org/1999/xlink" content-type="institution" xlink:title="Collection András Hunyadi" id="ABBRID0EEABG" xlink:type="simple">HA</abbrev>/60–70, <abbrev xmlns:xlink="http://www.w3.org/1999/xlink" content-type="institution" xlink:title="Hungarian Natural History Museum" id="ABBRID0EJABG" xlink:type="simple">HNHM</abbrev> 103201/28, <abbrev xmlns:xlink="http://www.w3.org/1999/xlink" content-type="institution" xlink:title="Collection Barna Páll-Gergely" id="ABBRID0EOABG" xlink:type="simple">PGB</abbrev>/60–70; Montenegro, SE of Virpazar, 7.3 km S(SE) of Ðuravci, 1.6 km (in a straight line) NNW of Tejani, 455 m a.s.l., <named-content xmlns:xlink="http://www.w3.org/1999/xlink" content-type="dwc:verbatimCoordinates" xlink:type="simple"><named-content content-type="geo-json" specific-use="{&#34;type&#34;:&#34;Point&#34;,&#34;coordinates&#34;:[19.223067,42.113383]}" id="NCID0EWABG" xlink:type="simple">42°06.803'N, 19°13.384'E</named-content></named-content> (site code: 20171019I), leg. T. Deli, Z.P. Erőss, A. Hunyadi &amp; B. Páll-Gergely, 19.10.2017, <abbrev xmlns:xlink="http://www.w3.org/1999/xlink" content-type="institution" xlink:title="Hungarian Natural History Museum" id="ABBRID0E2ABG" xlink:type="simple">HNHM</abbrev> 103202/2; Montenegro, NNW of Virpazar, road between Rijeka Crnojevića and Virpazar, at the junction to Dupilo, 160 m a.s.l., <named-content xmlns:xlink="http://www.w3.org/1999/xlink" content-type="dwc:verbatimCoordinates" xlink:type="simple"><named-content content-type="geo-json" specific-use="{&#34;type&#34;:&#34;Point&#34;,&#34;coordinates&#34;:[19.083117,42.251417]}" id="NCID0EFBBG" xlink:type="simple">42°15.085'N, 19°04.987'E</named-content></named-content> (site code: 20171020A), leg. T. Deli, Z.P. Erőss, A. Hunyadi &amp; B. Páll-Gergely, 20.10.2017, <abbrev xmlns:xlink="http://www.w3.org/1999/xlink" content-type="institution" xlink:title="Hungarian Natural History Museum" id="ABBRID0EKBBG" xlink:type="simple">HNHM</abbrev> 103203/1; Montenegro, S of Virpazar, 1.1 km (in a straight line) E of Limljani, one of the tunnels on the old road, 400 m a.s.l., <named-content xmlns:xlink="http://www.w3.org/1999/xlink" content-type="dwc:verbatimCoordinates" xlink:type="simple"><named-content content-type="geo-json" specific-use="{&#34;type&#34;:&#34;Point&#34;,&#34;coordinates&#34;:[19.105150,42.193950]}" id="NCID0ESBBG" xlink:type="simple">42°11.637'N, 19°06.309'E</named-content></named-content> (site code: 20171021A), leg. T. Deli, Z.P. Erőss, A. Hunyadi &amp; B. Páll-Gergely, 21.10.2017, <abbrev xmlns:xlink="http://www.w3.org/1999/xlink" content-type="institution" xlink:title="Collection Tamás Deli" id="ABBRID0EXBBG" xlink:type="simple">DT</abbrev>/ca. 20, <abbrev xmlns:xlink="http://www.w3.org/1999/xlink" content-type="institution" xlink:title="Collection Zoltán Péter Erőss" id="ABBRID0E3BBG" xlink:type="simple">EZP</abbrev>/ca. 20, <abbrev xmlns:xlink="http://www.w3.org/1999/xlink" content-type="institution" xlink:title="Collection András Hunyadi" id="ABBRID0EBCBG" xlink:type="simple">HA</abbrev>/ca. 20, <abbrev xmlns:xlink="http://www.w3.org/1999/xlink" content-type="institution" xlink:title="Hungarian Natural History Museum" id="ABBRID0EGCBG" xlink:type="simple">HNHM</abbrev> 103204/6, <abbrev xmlns:xlink="http://www.w3.org/1999/xlink" content-type="institution" xlink:title="Collection Barna Páll-Gergely" id="ABBRID0ELCBG" xlink:type="simple">PGB</abbrev>/ca. 20; Montenegro, S of Virpazar, 0.8 km (in a straight line) E of Limljani, above the village, 400 m a.s.l., <named-content xmlns:xlink="http://www.w3.org/1999/xlink" content-type="dwc:verbatimCoordinates" xlink:type="simple"><named-content content-type="geo-json" specific-use="{&#34;type&#34;:&#34;Point&#34;,&#34;coordinates&#34;:[19.103617,42.194967]}" id="NCID0ETCBG" xlink:type="simple">42°11.698'N, 19°06.217'E</named-content></named-content> (site code: 20171021B), leg. T. Deli, Z.P. Erőss, A. Hunyadi &amp; B. Páll-Gergely, 21.10.2017, <abbrev xmlns:xlink="http://www.w3.org/1999/xlink" content-type="institution" xlink:title="Collection Tamás Deli" id="ABBRID0EYCBG" xlink:type="simple">DT</abbrev>/ca. 40, <abbrev xmlns:xlink="http://www.w3.org/1999/xlink" content-type="institution" xlink:title="Collection Zoltán Péter Erőss" id="ABBRID0E4CBG" xlink:type="simple">EZP</abbrev>/ca. 40, <abbrev xmlns:xlink="http://www.w3.org/1999/xlink" content-type="institution" xlink:title="Collection András Hunyadi" id="ABBRID0ECDBG" xlink:type="simple">HA</abbrev>/ca. 40, <abbrev xmlns:xlink="http://www.w3.org/1999/xlink" content-type="institution" xlink:title="Hungarian Natural History Museum" id="ABBRID0EHDBG" xlink:type="simple">HNHM</abbrev> 103205/8, <abbrev xmlns:xlink="http://www.w3.org/1999/xlink" content-type="institution" xlink:title="Collection Barna Páll-Gergely" id="ABBRID0EMDBG" xlink:type="simple">PGB</abbrev>/ca. 40; Montenegro, NE of Bar, 1.2 km (in a straight line) NW of Tudjemili, 400 m a.s.l., <named-content xmlns:xlink="http://www.w3.org/1999/xlink" content-type="dwc:verbatimCoordinates" xlink:type="simple"><named-content content-type="geo-json" specific-use="{&#34;type&#34;:&#34;Point&#34;,&#34;coordinates&#34;:[19.135733,42.141483]}" id="NCID0EUDBG" xlink:type="simple">42°08.489'N, 19°08.144'E</named-content></named-content> (site code: 20171021F), leg. T. Deli, Z.P. Erőss, A. Hunyadi &amp; B. Páll-Gergely, 21.10.2017, <abbrev xmlns:xlink="http://www.w3.org/1999/xlink" content-type="institution" xlink:title="Collection Tamás Deli" id="ABBRID0EZDBG" xlink:type="simple">DT</abbrev>/ca. 40, <abbrev xmlns:xlink="http://www.w3.org/1999/xlink" content-type="institution" xlink:title="Collection Zoltán Péter Erőss" id="ABBRID0E5DBG" xlink:type="simple">EZP</abbrev>/ca. 40, <abbrev xmlns:xlink="http://www.w3.org/1999/xlink" content-type="institution" xlink:title="Collection András Hunyadi" id="ABBRID0EDEBG" xlink:type="simple">HA</abbrev>/ca. 40, <abbrev xmlns:xlink="http://www.w3.org/1999/xlink" content-type="institution" xlink:title="Hungarian Natural History Museum" id="ABBRID0EIEBG" xlink:type="simple">HNHM</abbrev> 103206/10, <abbrev xmlns:xlink="http://www.w3.org/1999/xlink" content-type="institution" xlink:title="Collection Barna Páll-Gergely" id="ABBRID0ENEBG" xlink:type="simple">PGB</abbrev>/ca. 40; Montenegro, 1.6 km (in a straight line) NE Petrovac, 0.3 km S of Novoselje, 470 m a.s.l., <named-content xmlns:xlink="http://www.w3.org/1999/xlink" content-type="dwc:verbatimCoordinates" xlink:type="simple"><named-content content-type="geo-json" specific-use="{&#34;type&#34;:&#34;Point&#34;,&#34;coordinates&#34;:[18.955600,42.217200]}" id="NCID0EVEBG" xlink:type="simple">42°13.032'N, 18°57.336'E</named-content></named-content> (site code: 20171021G), leg. T. Deli, Z.P. Erőss, A. Hunyadi &amp; B. Páll-Gergely, 21.10.2017, <abbrev xmlns:xlink="http://www.w3.org/1999/xlink" content-type="institution" xlink:title="Collection Zoltán Péter Erőss" id="ABBRID0E1EBG" xlink:type="simple">EZP</abbrev>/3; Montenegro, 2.8 km (in a straight line) NE Petrovac, 1.2 km E of Novoselje, 630 m a.s.l., <named-content xmlns:xlink="http://www.w3.org/1999/xlink" content-type="dwc:verbatimCoordinates" xlink:type="simple"><named-content content-type="geo-json" specific-use="{&#34;type&#34;:&#34;Point&#34;,&#34;coordinates&#34;:[18.970750,42.219083]}" id="NCID0ECFBG" xlink:type="simple">42°13.145'N, 18°58.245'E</named-content></named-content> (site code: 20171021H), leg. T. Deli, Z.P. Erőss, A. Hunyadi &amp; B. Páll-Gergely, 21.10.2017, <abbrev xmlns:xlink="http://www.w3.org/1999/xlink" content-type="institution" xlink:title="Collection Tamás Deli" id="ABBRID0EHFBG" xlink:type="simple">DT</abbrev>/3, <abbrev xmlns:xlink="http://www.w3.org/1999/xlink" content-type="institution" xlink:title="Collection Zoltán Péter Erőss" id="ABBRID0EMFBG" xlink:type="simple">EZP</abbrev>/2, <abbrev xmlns:xlink="http://www.w3.org/1999/xlink" content-type="institution" xlink:title="Collection András Hunyadi" id="ABBRID0ERFBG" xlink:type="simple">HA</abbrev>/4, <abbrev xmlns:xlink="http://www.w3.org/1999/xlink" content-type="institution" xlink:title="Hungarian Natural History Museum" id="ABBRID0EWFBG" xlink:type="simple">HNHM</abbrev> 103207/1, <abbrev xmlns:xlink="http://www.w3.org/1999/xlink" content-type="institution" xlink:title="Collection Barna Páll-Gergely" id="ABBRID0E2FBG" xlink:type="simple">PGB</abbrev>/2; Montenegro, Gradiste Monastery, 80 m a.s.l., <named-content xmlns:xlink="http://www.w3.org/1999/xlink" content-type="dwc:verbatimCoordinates" xlink:type="simple"><named-content content-type="geo-json" specific-use="{&#34;type&#34;:&#34;Point&#34;,&#34;coordinates&#34;:[18.962867,42.203533]}" id="NCID0EDGBG" xlink:type="simple">42°12.212'N, 18°57.772'E</named-content></named-content>, leg. A. Reischütz, N. Reischütz &amp; P. L. Reischütz, Jul. 2010, <abbrev xmlns:xlink="http://www.w3.org/1999/xlink" content-type="institution" xlink:title="Naturhistorisches Museum Wien" id="ABBRID0EIGBG" xlink:type="simple">NHMW</abbrev> 112362/1 (photographed shell, Fig. <xref ref-type="fig" rid="F6">6F–J</xref>); <abbrev xmlns:xlink="http://www.w3.org/1999/xlink" content-type="institution" xlink:title="Collection Reischütz" id="ABBRID0ERGBG" xlink:type="simple">REI</abbrev>/5; Montenegro, above Sv. Stefan south of Budva, 110 m a.s.l., <named-content xmlns:xlink="http://www.w3.org/1999/xlink" content-type="dwc:verbatimCoordinates" xlink:type="simple"><named-content content-type="geo-json" specific-use="{&#34;type&#34;:&#34;Point&#34;,&#34;coordinates&#34;:[18.902183,42.248767]}" id="NCID0EZGBG" xlink:type="simple">42°14.926'N, 18°54.131'E</named-content></named-content>, leg. A. Reischütz, N. Reischütz &amp; P. L. Reischütz, Mar. 2011, <abbrev xmlns:xlink="http://www.w3.org/1999/xlink" content-type="institution" xlink:title="Collection Reischütz" id="ABBRID0E5GBG" xlink:type="simple">REI</abbrev>/4; Montenegro, Tuđemili, 17 km towards Virpazar, Rumija Mts, 480 m a.s.l., <named-content xmlns:xlink="http://www.w3.org/1999/xlink" content-type="dwc:verbatimCoordinates" xlink:type="simple"><named-content content-type="geo-json" specific-use="{&#34;type&#34;:&#34;Point&#34;,&#34;coordinates&#34;:[19.109100,42.182900]}" id="NCID0EGHBG" xlink:type="simple">42°10.974'N, 19°6.546'E</named-content></named-content>, leg. P. Subai, 15 Apr. 2009, <abbrev xmlns:xlink="http://www.w3.org/1999/xlink" content-type="institution" xlink:title="Natural History Museum of Bern" id="ABBRID0ELHBG" xlink:type="simple">NMBE</abbrev> 542070/56; Montenegro, Tuđemili, 1 km towards Virpazar, Rumija Mts, 395 m a.s.l., <named-content xmlns:xlink="http://www.w3.org/1999/xlink" content-type="dwc:verbatimCoordinates" xlink:type="simple"><named-content content-type="geo-json" specific-use="{&#34;type&#34;:&#34;Point&#34;,&#34;coordinates&#34;:[19.139800,42.137300]}" id="NCID0ETHBG" xlink:type="simple">42°8.238'N, 19°8.388'E</named-content></named-content>, leg. P. Subai, 25 Sep. 2005, <abbrev xmlns:xlink="http://www.w3.org/1999/xlink" content-type="institution" xlink:title="Natural History Museum of Bern" id="ABBRID0EYHBG" xlink:type="simple">NMBE</abbrev> 542069/1; Montenegro, Tuđemili, 1 km towards Virpazar, Rumija Mts, 395 m a.s.l., <named-content xmlns:xlink="http://www.w3.org/1999/xlink" content-type="dwc:verbatimCoordinates" xlink:type="simple"><named-content content-type="geo-json" specific-use="{&#34;type&#34;:&#34;Point&#34;,&#34;coordinates&#34;:[19.139800,42.137300]}" id="NCID0EAIBG" xlink:type="simple">42°8.238'N, 19°8.388'E</named-content></named-content>, leg. P. Subai, 25 Sep. 2005, <abbrev xmlns:xlink="http://www.w3.org/1999/xlink" content-type="institution" xlink:title="Natural History Museum of Bern" id="ABBRID0EFIBG" xlink:type="simple">NMBE</abbrev> 542068/3; Montenegro, Ðuravci, 10 Km E, southern side of Mount Kronistar, 500 m a.s.l., <named-content xmlns:xlink="http://www.w3.org/1999/xlink" content-type="dwc:verbatimCoordinates" xlink:type="simple"><named-content content-type="geo-json" specific-use="{&#34;type&#34;:&#34;Point&#34;,&#34;coordinates&#34;:[19.231800,42.109900]}" id="NCID0ENIBG" xlink:type="simple">42°6.594'N, 19°13.908'E</named-content></named-content>, leg. P. Subai, 16 Sep. 2006, <abbrev xmlns:xlink="http://www.w3.org/1999/xlink" content-type="institution" xlink:title="Natural History Museum of Bern" id="ABBRID0ESIBG" xlink:type="simple">NMBE</abbrev> 542067/1; Montenegro, Zoganje N 5 km, on the Ulcinj-Shkodër road, 80 m a.s.l., <named-content xmlns:xlink="http://www.w3.org/1999/xlink" content-type="dwc:verbatimCoordinates" xlink:type="simple"><named-content content-type="geo-json" specific-use="{&#34;type&#34;:&#34;Point&#34;,&#34;coordinates&#34;:[19.259117,41.979367]}" id="NCID0E1IBG" xlink:type="simple">41°58.762'N, 19°15.547'E</named-content></named-content> (site code: 2015/32), leg. T. Deli, Z.P. Erőss &amp; Z. Fehér, 27 May 2016, <abbrev xmlns:xlink="http://www.w3.org/1999/xlink" content-type="institution" xlink:title="Collection Tamás Deli" id="ABBRID0E6IBG" xlink:type="simple">DT</abbrev>/ca. 50, <abbrev xmlns:xlink="http://www.w3.org/1999/xlink" content-type="institution" xlink:title="Hungarian Natural History Museum" id="ABBRID0EEJBG" xlink:type="simple">HNHM</abbrev> 103208/22, <abbrev xmlns:xlink="http://www.w3.org/1999/xlink" content-type="institution" xlink:title="Naturhistorisches Museum Wien" id="ABBRID0EJJBG" xlink:type="simple">NHMW</abbrev> 112363/ca. 50; Montenegro, Rumija Mts, Virpazar S 9 km (Virpazar–Bar road, between Boljevići and Tuđemili), old tunnel, 440 m, <named-content xmlns:xlink="http://www.w3.org/1999/xlink" content-type="dwc:verbatimCoordinates" xlink:type="simple"><named-content content-type="geo-json" specific-use="{&#34;type&#34;:&#34;Point&#34;,&#34;coordinates&#34;:[19.108150,42.191233]}" id="NCID0ERJBG" xlink:type="simple">42°11.474'N, 19°06.489'E</named-content></named-content> (site code: 2008/182), leg. Z. Fehér, J. Kontschán &amp; D. Murányi, 14.10.2008, <abbrev xmlns:xlink="http://www.w3.org/1999/xlink" content-type="institution" xlink:title="Hungarian Natural History Museum" id="ABBRID0EWJBG" xlink:type="simple">HNHM</abbrev> 103209/23; Montenegro, scree (talus) ca. 5 km east of Dobra Voda in direction of Vladimir, 220 m a.s.l., <named-content xmlns:xlink="http://www.w3.org/1999/xlink" content-type="dwc:verbatimCoordinates" xlink:type="simple"><named-content content-type="geo-json" specific-use="{&#34;type&#34;:&#34;Point&#34;,&#34;coordinates&#34;:[19.186000,42.025133]}" id="NCID0E5JBG" xlink:type="simple">42°1.508'N, 19°11.160'E</named-content></named-content>, leg. A. Reischütz, N. Reischütz &amp; P. L. Reischütz, Jul. 2010, <abbrev xmlns:xlink="http://www.w3.org/1999/xlink" content-type="institution" xlink:title="Collection Reischütz" id="ABBRID0EDKBG" xlink:type="simple">REI</abbrev>/6; Montenegro, Donji Murići, above the village, at the junction of a minor road to Besa, 200 m a.s.l., <named-content xmlns:xlink="http://www.w3.org/1999/xlink" content-type="dwc:verbatimCoordinates" xlink:type="simple"><named-content content-type="geo-json" specific-use="{&#34;type&#34;:&#34;Point&#34;,&#34;coordinates&#34;:[19.215500,42.153883]}" id="NCID0ELKBG" xlink:type="simple">42°9.233'N, 19°12.930'E</named-content></named-content> (site code 2017/007), leg. Z.P. Erőss &amp; Z. Fehér 16.07.2017, <abbrev xmlns:xlink="http://www.w3.org/1999/xlink" content-type="institution" xlink:title="Hungarian Natural History Museum" id="ABBRID0EQKBG" xlink:type="simple">HNHM</abbrev> 103492/1 (juvenile shell, identification uncertain).</p></tp:treatment-sec><tp:treatment-sec sec-type="diagnosis" id="SECID0EVKBG"><title>Diagnosis.</title><p>A small to medium sized species with dense, low ribs, smooth protoconch, and toothless aperture.</p></tp:treatment-sec><tp:treatment-sec sec-type="description" id="SECID0E2KBG"><title>Description.</title><p>Shell nearly flat, but spire somewhat always elevated; protoconch consists of 1.25–1.75 whorls, rather glossy; teleoconch with fine, equidistant, dense ribs; rib density variable (57–112 ribs on body whorl); between main ribs some fine wrinkles discernible; entire shell with 3.25–3.75 whorls; aperture semilunar; peristome slightly thickened and expanded; aperture toothless; umbilicus regular funnel-shaped, relatively narrow (width depends on spire height).</p><p>
            <bold>Measurements.</bold> SW: 1.9–3.4 mm (median = 2.3 mm), SH: 1.1–1.7 mm (median = 1.3 mm), AW: 0.7–1.3 mm (median = 0.9 mm), AH = 0.8–1.3 mm (median = 0.9 mm), AA = 56–68°(n = 15).</p></tp:treatment-sec><tp:treatment-sec sec-type="Differential diagnosis" id="SECID0EELBG"><title>Differential diagnosis.</title><p>See under <italic><tp:taxon-name><tp:taxon-name-part taxon-name-part-type="genus" reg="Spelaeodiscus">S.</tp:taxon-name-part> <tp:taxon-name-part taxon-name-part-type="species" reg="obodensis">obodensis</tp:taxon-name-part></tp:taxon-name></italic> and <italic><tp:taxon-name><tp:taxon-name-part taxon-name-part-type="genus" reg="Spelaeodiscus">S.</tp:taxon-name-part> <tp:taxon-name-part taxon-name-part-type="species" reg="hunyadii">hunyadii</tp:taxon-name-part></tp:taxon-name></italic> sp. n.</p></tp:treatment-sec><tp:treatment-sec sec-type="variation" id="SECID0EAMBG"><title>Variation among specimens.</title><p>This is a widely distributed species with numerous known populations, most of them with unique character states of spire height, shell size, and rib density.</p></tp:treatment-sec><tp:treatment-sec sec-type="distribution" id="SECID0EFMBG"><title>Distribution.</title><p>This species is distributed in the Rumija Mountain between the Shkodër Lake Basin and the Adriatic Sea. Northwards the range extends to the Cetinje area. According to the original labels, type material is of Slovenian origin, however, this species was never again found in Slovenia. It can be reasonably supposed that it is due to mislabelling and the ‘type locality’ is not the site where the type material actually came from (<xref ref-type="bibr" rid="B14">Gittenberger 1975</xref>). <xref ref-type="bibr" rid="B45">Welter-Schultes (2012)</xref> reports the species only from Slovenia, which is based on the originally incorrect type locality.</p></tp:treatment-sec><tp:treatment-sec sec-type="conservation status" id="SECID0ETMBG"><title>Conservation status.</title><p>Assessed as Least Concern (<abbrev xmlns:xlink="http://www.w3.org/1999/xlink" xlink:title="Least Concern" xlink:type="simple">LC</abbrev>) by <xref ref-type="bibr" rid="B28">Reischütz (2017a)</xref>, because it is not an extremely rare species and there is no reason to suppose that the habitat quality, habitat extent or population are deteriorating or extremely fluctuating. Now, the number of known locations is more than 20, which confirms the <abbrev xmlns:xlink="http://www.w3.org/1999/xlink" xlink:title="Least Concern" xlink:type="simple">LC</abbrev> status.</p><fig id="F6" position="float" orientation="portrait"><label>Figure 6.</label><caption><p>Shells of <italic><tp:taxon-name><tp:taxon-name-part taxon-name-part-type="genus" reg="Spelaeodiscus">Spelaeodiscus</tp:taxon-name-part> <tp:taxon-name-part taxon-name-part-type="species" reg="dejongi">dejongi</tp:taxon-name-part></tp:taxon-name></italic> Gittenberger, 1969. <bold>A–E</bold> holotype (<abbrev xmlns:xlink="http://www.w3.org/1999/xlink" content-type="institution" xlink:title="Naturhistorisches Museum Wien" id="ABBRID0ESNBG" xlink:type="simple">NHMW</abbrev> 42517) <bold>F–J</bold> Montenegro, Gradiste Monastery (<abbrev xmlns:xlink="http://www.w3.org/1999/xlink" content-type="institution" xlink:title="Naturhistorisches Museum Wien" id="ABBRID0EZNBG" xlink:type="simple">NHMW</abbrev> 112362) <bold>K–O</bold> Montenegro, 1.9 km (in a straight line) S of Virpazar (<abbrev xmlns:xlink="http://www.w3.org/1999/xlink" content-type="institution" xlink:title="Hungarian Natural History Museum" id="ABBRID0EAOBG" xlink:type="simple">HNHM</abbrev> 103200).</p></caption><graphic xmlns:xlink="http://www.w3.org/1999/xlink" xlink:href="zookeys-769-013-g006.jpg" position="float" orientation="portrait" xlink:type="simple" id="oo_211840.jpg"/></fig></tp:treatment-sec><ref-list><ref id="B45"><mixed-citation xmlns:xlink="http://www.w3.org/1999/xlink" xlink:type="simple">
          <person-group><name name-style="western"><surname>Welter-Schultes</surname><given-names>FW</given-names></name></person-group> (<year>2012</year>) European non-marine molluscs, a guide for species identification. Planet Poster Editions, Göttingen, 679 + 78 pp.</mixed-citation></ref><ref id="B14"><mixed-citation xmlns:xlink="http://www.w3.org/1999/xlink" xlink:type="simple">
          <person-group><name name-style="western"><surname>Gittenberger</surname><given-names>E</given-names></name></person-group> (<year>1975</year>) <article-title>Beiträge zur Kenntnis der <tp:taxon-name><tp:taxon-name-part taxon-name-part-type="superfamily">Pupillacea</tp:taxon-name-part></tp:taxon-name>. V. Die Spelaeodiscinae, erster Nachtrag.</article-title> <source>Zoologische Mededelingen</source> <volume>48</volume>(<issue>23</issue>): <fpage>263</fpage>–<lpage>277</lpage>.</mixed-citation></ref><ref id="B28"><mixed-citation xmlns:xlink="http://www.w3.org/1999/xlink" xlink:type="simple">
          <person-group><name name-style="western"><surname>Reischütz</surname><given-names>A</given-names></name></person-group> (<year>2017a</year>) <italic><tp:taxon-name><tp:taxon-name-part taxon-name-part-type="genus">Spelaeodiscus</tp:taxon-name-part> <tp:taxon-name-part taxon-name-part-type="species">dejongi</tp:taxon-name-part></tp:taxon-name></italic>. The IUCN Red List of Threatened Species 2017: e.T171400A1325626. <ext-link xlink:type="simple" ext-link-type="doi" xlink:href="10.2305/IUCN.UK.2017-3.RLTS.T171400A1325626.en">http://dx.doi.org/10.2305/IUCN.UK.2017-3.RLTS.T171400A1325626.en</ext-link> [Downloaded on 24 April 2018]</mixed-citation></ref></ref-list></tp:taxon-treatment>
