# Supplementary material for: Revision of the subterranean genus Spelaeodiscus Brusina, 1886 (Gastropoda, Pulmonata, Spelaeodiscidae)
Source: Zookeys. 2018 Jun 26;(769):13–48. doi: 10.3897/zookeys.769.25258 (PMC6030179; doi:10.3897/zookeys.769.25258)
Supplement: XML Treatment for Spelaeodiscus densecostatus [file zookeys.769.25258-treatment7.xml]

<!DOCTYPE tp:taxon-treatment
  PUBLIC "-//TaxonX//DTD Taxonomic Treatment Publishing DTD v0 20100105//EN" "tax-treatment-NSO.dtd">
<tp:taxon-treatment xmlns:tp="http://www.plazi.org/taxpub"><tp:treatment-meta><kwd-group><label>Taxon classification</label><kwd><named-content xmlns:xlink="http://www.w3.org/1999/xlink" content-type="kingdom">Animalia</named-content></kwd><kwd><named-content xmlns:xlink="http://www.w3.org/1999/xlink" content-type="order">Stylommatophora</named-content></kwd><kwd><named-content xmlns:xlink="http://www.w3.org/1999/xlink" content-type="family">Spelaeodiscidae</named-content></kwd></kwd-group><mixed-citation publication-type="journal"><person-group><name><surname>Páll-Gergely</surname><given-names>Barna</given-names></name><name><surname>Deli</surname><given-names>Tamás</given-names></name><name><surname>Erőss</surname><given-names>Zoltán Péter</given-names></name><name><surname>Reischütz</surname><given-names>Peter L.</given-names></name><name><surname>Reischütz</surname><given-names>Alexander</given-names></name><name><surname>Fehér</surname><given-names>Zoltán</given-names></name></person-group><article-title>Revision of the subterranean genus <italic><tp:taxon-name><tp:taxon-name-part taxon-name-part-type="genus" reg="Spelaeodiscus">Spelaeodiscus</tp:taxon-name-part></tp:taxon-name></italic> Brusina, 1886 (<tp:taxon-name><tp:taxon-name-part taxon-name-part-type="class">Gastropoda</tp:taxon-name-part></tp:taxon-name>, <tp:taxon-name><tp:taxon-name-part taxon-name-part-type="infraclass">Pulmonata</tp:taxon-name-part></tp:taxon-name>, <tp:taxon-name><tp:taxon-name-part taxon-name-part-type="family">Spelaeodiscidae</tp:taxon-name-part></tp:taxon-name>)</article-title><source>Zookeys</source><day>26</day><month>6</month><year>2018</year><volume>2018</volume><issue>769</issue><fpage>13</fpage><lpage>48</lpage><pub-id pub-id-type="doi">10.3897/zookeys.769.25258</pub-id></mixed-citation></tp:treatment-meta><tp:nomenclature><tp:taxon-name>
            <tp:taxon-name-part taxon-name-part-type="genus" reg="Spelaeodiscus">Spelaeodiscus</tp:taxon-name-part>
            <tp:taxon-name-part taxon-name-part-type="species" reg="densecostatus">densecostatus</tp:taxon-name-part>
            <object-id xmlns:xlink="http://www.w3.org/1999/xlink" content-type="zoobank" xlink:type="simple">http://zoobank.org/DDB4A406-1BF8-4062-A6F4-FB723C513FF8</object-id>
          </tp:taxon-name><tp:taxon-authority>Páll-Gergely &amp; A. Reischütz</tp:taxon-authority><tp:taxon-status xmlns:xlink="http://www.w3.org/1999/xlink" xlink:type="simple">sp. n.</tp:taxon-status><xref ref-type="fig" rid="F5">Figure 5M–R</xref></tp:nomenclature><tp:treatment-sec sec-type="type material" id="SECID0EYPBG"><title>Type material.</title><p>Montenegro, Hotel/Restaurant Izvor north of Sutomore, no GPS available, leg. A. Reischütz, N. Reischütz &amp; P. L. Reischütz, May 2015, <abbrev xmlns:xlink="http://www.w3.org/1999/xlink" content-type="institution" xlink:title="Naturhistorisches Museum Wien" id="ABBRID0E5PBG" xlink:type="simple">NHMW</abbrev> 112364 (holotype: SW = 3.7 mm, SH = 1.8 mm, Figure. 5M–R), <abbrev xmlns:xlink="http://www.w3.org/1999/xlink" content-type="institution" xlink:title="Collection Reischütz" id="ABBRID0EDQBG" xlink:type="simple">REI</abbrev>/1 juvenile/broken paratype.</p></tp:treatment-sec><tp:treatment-sec sec-type="type locality" id="SECID0EIQBG"><title>Type locality.</title><p>Montenegro, Hotel/Restaurant Izvor north of Sutomore.</p></tp:treatment-sec><tp:treatment-sec sec-type="diagnosis" id="SECID0ENQBG"><title>Diagnosis.</title><p>A large species with very low and dense ribs; aperture toothless.</p></tp:treatment-sec><tp:treatment-sec sec-type="description" id="SECID0ESQBG"><title>Description.</title><p>Spire slightly elevated; protoconch consists of slightly more than 1.5 whorls, rather glossy; teleoconch with very fine, low, equidistant riblets (approx. 112 on the body whorl); between main ribs some fine wrinkles discernible; entire shell with 3.75 whorls; aperture semilunar, peristome; peristome expanded and slightly reflected on the basal and umbilical areas; aperture toothless; umbilicus regular funnel-shaped, relatively wide.</p><p>
            <bold>Measurements.</bold> SW = 3.7 mm, SH = 1.8 mm, AW = 1.5 mm, AH = 1.4 mm (holotype).</p></tp:treatment-sec><tp:treatment-sec sec-type="Differential diagnosis" id="SECID0E3QBG"><title>Differential diagnosis.</title><p>
            <italic><tp:taxon-name><tp:taxon-name-part taxon-name-part-type="genus" reg="Spelaeodiscus">Spelaeodiscus</tp:taxon-name-part> <tp:taxon-name-part taxon-name-part-type="species" reg="densecostatus">densecostatus</tp:taxon-name-part></tp:taxon-name></italic> sp. n. differs from <italic><tp:taxon-name><tp:taxon-name-part taxon-name-part-type="genus" reg="Spelaeodiscus">S.</tp:taxon-name-part> <tp:taxon-name-part taxon-name-part-type="species" reg="albanicus">albanicus</tp:taxon-name-part></tp:taxon-name></italic> by the smaller shell and the much denser and lower ribs on the teleoconch. Furthermore, <italic><tp:taxon-name><tp:taxon-name-part taxon-name-part-type="genus" reg="Spelaeodiscus">S.</tp:taxon-name-part> <tp:taxon-name-part taxon-name-part-type="species" reg="albanicus">albanicus</tp:taxon-name-part> <tp:taxon-name-part taxon-name-part-type="subspecies" reg="albanicus">albanicus</tp:taxon-name-part></tp:taxon-name></italic> has two basal and a palatal tooth in the aperture.</p></tp:treatment-sec><tp:treatment-sec sec-type="variation" id="SECID0EHSBG"><title>Variation among specimens.</title><p>The only known adult shell is the holotype. Therefore, the morphological diversity within population is unknown.</p></tp:treatment-sec><tp:treatment-sec sec-type="etymology" id="SECID0EMSBG"><title>Etymology.</title><p>This new species is named for its dense ribs, which distinguishes it from the most similar <italic><tp:taxon-name><tp:taxon-name-part taxon-name-part-type="genus" reg="Spelaeodiscus">S.</tp:taxon-name-part> <tp:taxon-name-part taxon-name-part-type="species" reg="albanicus">albanicus</tp:taxon-name-part></tp:taxon-name></italic>.</p></tp:treatment-sec><tp:treatment-sec sec-type="distribution" id="SECID0E4SBG"><title>Distribution.</title><p>This species is known from the type locality only (Figure <xref ref-type="fig" rid="F7">7</xref>).</p><fig id="F7" position="float" orientation="portrait"><label>Figure 7.</label><caption><p>Distribution of <italic><tp:taxon-name><tp:taxon-name-part taxon-name-part-type="genus" reg="Spelaeodiscus">Spelaeodiscus</tp:taxon-name-part></tp:taxon-name></italic> Brusina, 1886 species.</p></caption><graphic xmlns:xlink="http://www.w3.org/1999/xlink" xlink:href="zookeys-769-013-g007.jpg" position="float" orientation="portrait" xlink:type="simple" id="oo_211841.jpg"/></fig></tp:treatment-sec><tp:treatment-sec sec-type="conservation status" id="SECID0E2TBG"><title>Conservation status.</title><p>The number of known locations of this species is less than five (i.e. known from a single site) and AOO is smaller than 20 km<sup>2</sup>, but there is no reason to suppose that AOO, EOO, number of locations, number of subpopulations or the number of mature individuals are declining or extremely fluctuating. Therefore, it should be assessed as Near Threatened (NT).</p></tp:treatment-sec><tp:treatment-sec><!--Section generated to contain objects referenced in tp:taxon-treatment.--><fig id="F5" position="float" orientation="portrait"><label>Figure 5.</label><caption><p>Shells of <italic><tp:taxon-name><tp:taxon-name-part taxon-name-part-type="genus" reg="Spelaeodiscus">Spelaeodiscus</tp:taxon-name-part></tp:taxon-name></italic> Brusina, 1886 species. <bold>A–F</bold> <italic><tp:taxon-name><tp:taxon-name-part taxon-name-part-type="genus" reg="Spelaeodiscus">Spelaeodiscus</tp:taxon-name-part> <tp:taxon-name-part taxon-name-part-type="species" reg="albanicus">albanicus</tp:taxon-name-part> <tp:taxon-name-part taxon-name-part-type="subspecies" reg="edentatus">edentatus</tp:taxon-name-part></tp:taxon-name></italic> ssp. n., holotype (<abbrev xmlns:xlink="http://www.w3.org/1999/xlink" content-type="institution" xlink:title="Naturhistorisches Museum Wien" id="ABBRID0EQXAG" xlink:type="simple">NHMW</abbrev> 112360) <bold>G–L</bold> <italic><tp:taxon-name><tp:taxon-name-part taxon-name-part-type="genus" reg="Spelaeodiscus">Spelaeodiscus</tp:taxon-name-part> <tp:taxon-name-part taxon-name-part-type="species" reg="albanicus">albanicus</tp:taxon-name-part> <tp:taxon-name-part taxon-name-part-type="subspecies" reg="edentatus">edentatus</tp:taxon-name-part></tp:taxon-name></italic> ssp. n., Montenegro, rocks across the road at Vitoja, Skadarsko Jezero (<abbrev xmlns:xlink="http://www.w3.org/1999/xlink" content-type="institution" xlink:title="Naturhistorisches Museum Wien" id="ABBRID0EGYAG" xlink:type="simple">NHMW</abbrev> 112361) <bold>M–R</bold> <italic><tp:taxon-name><tp:taxon-name-part taxon-name-part-type="genus" reg="Spelaeodiscus">Spelaeodiscus</tp:taxon-name-part> <tp:taxon-name-part taxon-name-part-type="species" reg="densecostatus">densecostatus</tp:taxon-name-part></tp:taxon-name></italic> sp. n., holotype (<abbrev xmlns:xlink="http://www.w3.org/1999/xlink" content-type="institution" xlink:title="Naturhistorisches Museum Wien" id="ABBRID0EYYAG" xlink:type="simple">NHMW</abbrev> 112364).</p></caption><graphic xmlns:xlink="http://www.w3.org/1999/xlink" xlink:href="zookeys-769-013-g005.jpg" position="float" orientation="portrait" xlink:type="simple" id="oo_211839.jpg"/></fig></tp:treatment-sec></tp:taxon-treatment>
