# Supplementary material for: Revision of the subterranean genus Spelaeodiscus Brusina, 1886 (Gastropoda, Pulmonata, Spelaeodiscidae)
Source: Zookeys. 2018 Jun 26;(769):13–48. doi: 10.3897/zookeys.769.25258 (PMC6030179; doi:10.3897/zookeys.769.25258)
Supplement: XML Treatment for Spelaeodiscus hauffeni [file zookeys.769.25258-treatment8.xml]

<!DOCTYPE tp:taxon-treatment
  PUBLIC "-//TaxonX//DTD Taxonomic Treatment Publishing DTD v0 20100105//EN" "tax-treatment-NSO.dtd">
<tp:taxon-treatment xmlns:tp="http://www.plazi.org/taxpub"><tp:treatment-meta><kwd-group><label>Taxon classification</label><kwd><named-content xmlns:xlink="http://www.w3.org/1999/xlink" content-type="kingdom">Animalia</named-content></kwd><kwd><named-content xmlns:xlink="http://www.w3.org/1999/xlink" content-type="order">Stylommatophora</named-content></kwd><kwd><named-content xmlns:xlink="http://www.w3.org/1999/xlink" content-type="family">Spelaeodiscidae</named-content></kwd></kwd-group><mixed-citation publication-type="journal"><person-group><name><surname>Páll-Gergely</surname><given-names>Barna</given-names></name><name><surname>Deli</surname><given-names>Tamás</given-names></name><name><surname>Erőss</surname><given-names>Zoltán Péter</given-names></name><name><surname>Reischütz</surname><given-names>Peter L.</given-names></name><name><surname>Reischütz</surname><given-names>Alexander</given-names></name><name><surname>Fehér</surname><given-names>Zoltán</given-names></name></person-group><article-title>Revision of the subterranean genus <italic><tp:taxon-name><tp:taxon-name-part taxon-name-part-type="genus" reg="Spelaeodiscus">Spelaeodiscus</tp:taxon-name-part></tp:taxon-name></italic> Brusina, 1886 (<tp:taxon-name><tp:taxon-name-part taxon-name-part-type="class">Gastropoda</tp:taxon-name-part></tp:taxon-name>, <tp:taxon-name><tp:taxon-name-part taxon-name-part-type="infraclass">Pulmonata</tp:taxon-name-part></tp:taxon-name>, <tp:taxon-name><tp:taxon-name-part taxon-name-part-type="family">Spelaeodiscidae</tp:taxon-name-part></tp:taxon-name>)</article-title><source>Zookeys</source><day>26</day><month>6</month><year>2018</year><volume>2018</volume><issue>769</issue><fpage>13</fpage><lpage>48</lpage><pub-id pub-id-type="doi">10.3897/zookeys.769.25258</pub-id></mixed-citation></tp:treatment-meta><tp:nomenclature><tp:taxon-name>
            <tp:taxon-name-part taxon-name-part-type="genus" reg="Spelaeodiscus">Spelaeodiscus</tp:taxon-name-part>
            <tp:taxon-name-part taxon-name-part-type="species" reg="hauffeni">hauffeni</tp:taxon-name-part>
          </tp:taxon-name><tp:taxon-authority>(Schmidt, 1855)</tp:taxon-authority><xref ref-type="fig" rid="F8">Figure 8A–O</xref><tp:nomenclature-citation-list><tp:nomenclature-citation><tp:taxon-name>
                  <tp:taxon-name-part taxon-name-part-type="genus" reg="Helix">Helix</tp:taxon-name-part>
                </tp:taxon-name><comment> Hauffeni Schmidt, 1855: 3–4. </comment></tp:nomenclature-citation><tp:nomenclature-citation><tp:taxon-name>
                  <tp:taxon-name-part taxon-name-part-type="genus" reg="Patula">Patula</tp:taxon-name-part>
                </tp:taxon-name><comment> Hauffeni — <xref ref-type="bibr" rid="B9">Clessin 1887</xref>: 104. </comment></tp:nomenclature-citation><tp:nomenclature-citation><tp:taxon-name>
                  <tp:taxon-name-part taxon-name-part-type="genus" reg="Aspasita">Aspasita</tp:taxon-name-part>
                </tp:taxon-name><comment> Hauffeni — Sturany and Wagner 1914: 67, plate 2, figs 11a–c. </comment></tp:nomenclature-citation><tp:nomenclature-citation><tp:taxon-name>
                <tp:taxon-name-part taxon-name-part-type="genus" reg="Spel">Spel</tp:taxon-name-part>æodiscus hauffeni</tp:taxon-name><comment>— Pilsbry 1926: 185, Plate 22, Figs <xref ref-type="fig" rid="F9">9</xref>–<xref ref-type="fig" rid="F11">11</xref>.</comment></tp:nomenclature-citation><tp:nomenclature-citation><tp:taxon-name>
                <tp:taxon-name-part taxon-name-part-type="genus" reg="Spelaeodiscus">Spelaeodiscus</tp:taxon-name-part> <tp:taxon-name-part taxon-name-part-type="species" reg="hauffeni">hauffeni</tp:taxon-name-part></tp:taxon-name><comment>— <xref ref-type="bibr" rid="B5">Bole 1965</xref>: 351–352, fig. 1b, 2a, Plate 76, fig. A.</comment></tp:nomenclature-citation><tp:nomenclature-citation><tp:taxon-name>
                <tp:taxon-name-part taxon-name-part-type="genus" reg="Spelaeodiscus">Spelaeodiscus</tp:taxon-name-part> (<tp:taxon-name-part taxon-name-part-type="subgenus" reg="Spelaeodiscus">Spelaeodiscus</tp:taxon-name-part>) <tp:taxon-name-part taxon-name-part-type="species" reg="hauffeni">hauffeni</tp:taxon-name-part></tp:taxon-name><comment>— <xref ref-type="bibr" rid="B13">Gittenberger 1969</xref>: 292–293, fig. 1.</comment></tp:nomenclature-citation><tp:nomenclature-citation><tp:taxon-name>
                <tp:taxon-name-part taxon-name-part-type="genus" reg="Spelaeodiscus">Spelaeodiscus</tp:taxon-name-part> <tp:taxon-name-part taxon-name-part-type="species" reg="hauffeni">hauffeni</tp:taxon-name-part></tp:taxon-name><comment>— <xref ref-type="bibr" rid="B45">Welter-Schultes 2012</xref>: 213.</comment></tp:nomenclature-citation></tp:nomenclature-citation-list></tp:nomenclature><tp:treatment-sec sec-type="type material" id="SECID0EXYBG"><title>Type material.</title><p>Krain: Krimberg-Grotte, ex coll. Schmidt, <abbrev xmlns:xlink="http://www.w3.org/1999/xlink" content-type="institution" xlink:title="Senckenberg Forschungsinstitut und Naturmuseum" id="ABBRID0E4YBG" xlink:type="simple">SMF</abbrev> 53902/3 syntypes; No locality, (“Orig. Ex.”), <abbrev xmlns:xlink="http://www.w3.org/1999/xlink" content-type="institution" xlink:title="Naturhistorisches Museum Wien" id="ABBRID0ECZBG" xlink:type="simple">NHMW</abbrev> 52776/2 syntypes (Figure <xref ref-type="fig" rid="F8">8A–E</xref>).</p></tp:treatment-sec><tp:treatment-sec sec-type="material" id="SECID0ELZBG"><title>Other material.</title><p>Velikajama, Soko Kod, Sela Dopilo (geographic position unknown), coll. Edlauer ex coll. Dabović, <abbrev xmlns:xlink="http://www.w3.org/1999/xlink" content-type="institution" xlink:title="Naturhistorisches Museum Wien" id="ABBRID0ERZBG" xlink:type="simple">NHMW</abbrev> 48473/2 shells (1 adult + 1 juvenile) (in brackets: neben 49.999, probably mistyped 48.999, because this was a mixed lot of <italic><tp:taxon-name><tp:taxon-name-part taxon-name-part-type="genus" reg="Spelaeodiscus">S.</tp:taxon-name-part> <tp:taxon-name-part taxon-name-part-type="species" reg="hauffeni">hauffeni</tp:taxon-name-part></tp:taxon-name></italic> and <italic><tp:taxon-name><tp:taxon-name-part taxon-name-part-type="genus" reg="Spelaeodiscus">S.</tp:taxon-name-part> <tp:taxon-name-part taxon-name-part-type="species" reg="dejongi">dejongi</tp:taxon-name-part></tp:taxon-name></italic>; this is obviously incorrect locality for this species); Jama nadjama pri Gnezdu (Izilovice) (= Jama pri Gnezdu at <named-content xmlns:xlink="http://www.w3.org/1999/xlink" content-type="dwc:verbatimCoordinates" xlink:type="simple"><named-content content-type="geo-json" specific-use="{&#34;type&#34;:&#34;Point&#34;,&#34;coordinates&#34;:[14.271000,45.939000]}" id="NCID0EP1BG" xlink:type="simple">45.939°N, 14.271°E</named-content></named-content>), coll. Edlauer ex coll. Kuščer, <abbrev xmlns:xlink="http://www.w3.org/1999/xlink" content-type="institution" xlink:title="Naturhistorisches Museum Wien" id="ABBRID0EU1BG" xlink:type="simple">NHMW</abbrev> 49137(?)/1 (incorrect locality); Krain, coll. Oberwimmer, <abbrev xmlns:xlink="http://www.w3.org/1999/xlink" content-type="institution" xlink:title="Naturhistorisches Museum Wien" id="ABBRID0EZ1BG" xlink:type="simple">NHMW</abbrev> 71640/O/00161/2; Carn., coll. Schmidt, <abbrev xmlns:xlink="http://www.w3.org/1999/xlink" content-type="institution" xlink:title="Naturhistorisches Museum Wien" id="ABBRID0E51BG" xlink:type="simple">NHMW</abbrev> 112346/2; Krain, coll. Kobelt ex coll. Ullepitsch, <abbrev xmlns:xlink="http://www.w3.org/1999/xlink" content-type="institution" xlink:title="Senckenberg Forschungsinstitut und Naturmuseum" id="ABBRID0ED2BG" xlink:type="simple">SMF</abbrev> 10663/2 adult+2 juvenile shells; Krain: Stubič, coll. C.R. Boettger, 1905, <abbrev xmlns:xlink="http://www.w3.org/1999/xlink" content-type="institution" xlink:title="Senckenberg Forschungsinstitut und Naturmuseum" id="ABBRID0EI2BG" xlink:type="simple">SMF</abbrev> 112878/1; Krainer Höhlen, coll. Kaltenbach ex coll. Müller, <abbrev xmlns:xlink="http://www.w3.org/1999/xlink" content-type="institution" xlink:title="Senckenberg Forschungsinstitut und Naturmuseum" id="ABBRID0EN2BG" xlink:type="simple">SMF</abbrev> 259470/1; Carniolia (= Krain), coll. Knobbe ex coll. Hauffen, <abbrev xmlns:xlink="http://www.w3.org/1999/xlink" content-type="institution" xlink:title="Senckenberg Forschungsinstitut und Naturmuseum" id="ABBRID0ES2BG" xlink:type="simple">SMF</abbrev> 53904/1; Höhle in Innerkrain, leg. Sever, coll. Ehrmann ex coll. Absolon, <abbrev xmlns:xlink="http://www.w3.org/1999/xlink" content-type="institution" xlink:title="Senckenberg Forschungsinstitut und Naturmuseum" id="ABBRID0EX2BG" xlink:type="simple">SMF</abbrev> 53905/1; Tekavičja jama (= Tkavčja jama, <named-content xmlns:xlink="http://www.w3.org/1999/xlink" content-type="dwc:verbatimCoordinates" xlink:type="simple"><named-content content-type="geo-json" specific-use="{&#34;type&#34;:&#34;Point&#34;,&#34;coordinates&#34;:[14.721000,45.824000]}" id="NCID0E62BG" xlink:type="simple">45.824°N, 14.721°E</named-content></named-content>), Dobrepolje, <abbrev xmlns:xlink="http://www.w3.org/1999/xlink" content-type="institution" xlink:title="Naturhistorisches Museum Wien" id="ABBRID0EE3BG" xlink:type="simple">NHMW</abbrev> 112350/2 strongly corroded shells; Krain, Tekavcja jama, Debrepolje, coll. Edlauer ex coll. Kuščer, <abbrev xmlns:xlink="http://www.w3.org/1999/xlink" content-type="institution" xlink:title="Naturhistorisches Museum Wien" id="ABBRID0EJ3BG" xlink:type="simple">NHMW</abbrev> 48468/3; Tekarija jama b. Dobropolje, coll. S.H. Jaeckel ex coll. Kuščer, <abbrev xmlns:xlink="http://www.w3.org/1999/xlink" content-type="institution" xlink:title="Senckenberg Forschungsinstitut und Naturmuseum" id="ABBRID0EO3BG" xlink:type="simple">SMF</abbrev> 200961/3; Krain, Tekavčja jama, Dobrepolje, coll. Haas ex coll. Kuščer, <abbrev xmlns:xlink="http://www.w3.org/1999/xlink" content-type="institution" xlink:title="Senckenberg Forschungsinstitut und Naturmuseum" id="ABBRID0ET3BG" xlink:type="simple">SMF</abbrev> 53906/1; Krain, Berjakovo Brezno (= Malo Brezarjevo brezno, <named-content xmlns:xlink="http://www.w3.org/1999/xlink" content-type="dwc:verbatimCoordinates" xlink:type="simple"><named-content content-type="geo-json" specific-use="{&#34;type&#34;:&#34;Point&#34;,&#34;coordinates&#34;:[14.436000,46.080000]}" id="NCID0E23BG" xlink:type="simple">46.080°N, 14.436°E</named-content></named-content>), n. w. von Laibach, coll. Retaner (?), <abbrev xmlns:xlink="http://www.w3.org/1999/xlink" content-type="institution" xlink:title="Naturhistorisches Museum Wien" id="ABBRID0EA4BG" xlink:type="simple">NHMW</abbrev> 12314/2; Berjakovo Brezno, nw v. Laibach, Krain, coll. Klemm ex coll. Edlauer, <abbrev xmlns:xlink="http://www.w3.org/1999/xlink" content-type="institution" xlink:title="Naturhistorisches Museum Wien" id="ABBRID0EF4BG" xlink:type="simple">NHMW</abbrev> 79000/K/02938/2; Same data, coll. Schlickum, ex coll. Edlauer, <abbrev xmlns:xlink="http://www.w3.org/1999/xlink" content-type="institution" xlink:title="Senckenberg Forschungsinstitut und Naturmuseum" id="ABBRID0EK4BG" xlink:type="simple">SMF</abbrev> 275440/2; Berjakovo Brezno bei Dolnice n.w. von Ljubljana, coll. S.H. Jaeckel ex coll. Edlauer, <abbrev xmlns:xlink="http://www.w3.org/1999/xlink" content-type="institution" xlink:title="Senckenberg Forschungsinstitut und Naturmuseum" id="ABBRID0EP4BG" xlink:type="simple">SMF</abbrev> 200962/1; Radetina pećina, coll. Edlauer ex coll. Kuščer, <abbrev xmlns:xlink="http://www.w3.org/1999/xlink" content-type="institution" xlink:title="Naturhistorisches Museum Wien" id="ABBRID0EU4BG" xlink:type="simple">NHMW</abbrev> 48751/6; Spodnja Skedevenica (at <named-content xmlns:xlink="http://www.w3.org/1999/xlink" content-type="dwc:verbatimCoordinates" xlink:type="simple"><named-content content-type="geo-json" specific-use="{&#34;type&#34;:&#34;Point&#34;,&#34;coordinates&#34;:[14.639000,45.854000]}" id="NCID0E34BG" xlink:type="simple">45.854°N, 14.639°E</named-content></named-content>), vel. Lašče, coll. Edlauer ex coll. Kuščer, <abbrev xmlns:xlink="http://www.w3.org/1999/xlink" content-type="institution" xlink:title="Naturhistorisches Museum Wien" id="ABBRID0EB5BG" xlink:type="simple">NHMW</abbrev> 48883/15; Spodnja Skedevnica, coll. Edlauer ex coll. Kuščer, <abbrev xmlns:xlink="http://www.w3.org/1999/xlink" content-type="institution" xlink:title="Naturhistorisches Museum Wien" id="ABBRID0EG5BG" xlink:type="simple">NHMW</abbrev> 48422/2; Spodnja Kedenrica, coll. W. Klemm ex coll. Kuščer, <abbrev xmlns:xlink="http://www.w3.org/1999/xlink" content-type="institution" xlink:title="Naturhistorisches Museum Wien" id="ABBRID0EL5BG" xlink:type="simple">NHMW</abbrev> 33672/1 (figured shell, Fig. <xref ref-type="fig" rid="F8">8K–O</xref>); Sponja Skednevica bei Preserje, coll. Edlauer ex coll. Kuščer, <abbrev xmlns:xlink="http://www.w3.org/1999/xlink" content-type="institution" xlink:title="Naturhistorisches Museum Wien" id="ABBRID0EU5BG" xlink:type="simple">NHMW</abbrev> 48124/2; Am Eingang der Doline Jama bei Kompole (=Kompoljska jama at <named-content xmlns:xlink="http://www.w3.org/1999/xlink" content-type="dwc:verbatimCoordinates" xlink:type="simple"><named-content content-type="geo-json" specific-use="{&#34;type&#34;:&#34;Point&#34;,&#34;coordinates&#34;:[14.731000,45.800000]}" id="NCID0E35BG" xlink:type="simple">45.800°N, 14.731°E</named-content></named-content>), S. Oest. von Dobrepolje, coll. Klemm, <abbrev xmlns:xlink="http://www.w3.org/1999/xlink" content-type="institution" xlink:title="Naturhistorisches Museum Wien" id="ABBRID0EB6BG" xlink:type="simple">NHMW</abbrev> 112347/1; In der Raska Skedebnza bei Ponikve südl. von Dobrepolje (= Skedenc at <named-content xmlns:xlink="http://www.w3.org/1999/xlink" content-type="dwc:verbatimCoordinates" xlink:type="simple"><named-content content-type="geo-json" specific-use="{&#34;type&#34;:&#34;Point&#34;,&#34;coordinates&#34;:[14.501009,45.896874]}" id="NCID0EJ6BG" xlink:type="simple">45.89687418°N, 14.50100919°E</named-content></named-content>), coll. Klemm, <abbrev xmlns:xlink="http://www.w3.org/1999/xlink" content-type="institution" xlink:title="Naturhistorisches Museum Wien" id="ABBRID0EO6BG" xlink:type="simple">NHMW</abbrev> 112348/3; Reoteiner Grotte bei Poduzik (?) bei Ljubljana (Kalkofen) (Podutiško brezno at <named-content xmlns:xlink="http://www.w3.org/1999/xlink" content-type="dwc:verbatimCoordinates" xlink:type="simple"><named-content content-type="geo-json" specific-use="{&#34;type&#34;:&#34;Point&#34;,&#34;coordinates&#34;:[14.445000,46.076000]}" id="NCID0EW6BG" xlink:type="simple">46.076°N, 14.445°E</named-content></named-content>), coll. Edlauer ex coll. Kuščer, <abbrev xmlns:xlink="http://www.w3.org/1999/xlink" content-type="institution" xlink:title="Naturhistorisches Museum Wien" id="ABBRID0E26BG" xlink:type="simple">NHMW</abbrev> 49111/1; Brezarjeva brezno pri Boduzik (?), coll. Edlauer ex coll. Kuščer, <abbrev xmlns:xlink="http://www.w3.org/1999/xlink" content-type="institution" xlink:title="Naturhistorisches Museum Wien" id="ABBRID0EBAAI" xlink:type="simple">NHMW</abbrev> 48390/2; Brezno v. Leskovi dolini (at <named-content xmlns:xlink="http://www.w3.org/1999/xlink" content-type="dwc:verbatimCoordinates" xlink:type="simple"><named-content content-type="geo-json" specific-use="{&#34;type&#34;:&#34;Point&#34;,&#34;coordinates&#34;:[14.256000,45.941000]}" id="NCID0EJAAI" xlink:type="simple">45.941°N, 14.256°E</named-content></named-content>), coll. Edlauer ex coll. Kuščer, <abbrev xmlns:xlink="http://www.w3.org/1999/xlink" content-type="institution" xlink:title="Naturhistorisches Museum Wien" id="ABBRID0EOAAI" xlink:type="simple">NHMW</abbrev> 49200/1; Mašun b Gratenbrunn (probably Jama na Mašunu at <named-content xmlns:xlink="http://www.w3.org/1999/xlink" content-type="dwc:verbatimCoordinates" xlink:type="simple"><named-content content-type="geo-json" specific-use="{&#34;type&#34;:&#34;Point&#34;,&#34;coordinates&#34;:[14.373000,45.630000]}" id="NCID0EWAAI" xlink:type="simple">45.630°N, 14.373°E</named-content></named-content>), Krain, leg. Schollmayer, <abbrev xmlns:xlink="http://www.w3.org/1999/xlink" content-type="institution" xlink:title="Naturhistorisches Museum Wien" id="ABBRID0E2AAI" xlink:type="simple">NHMW</abbrev> 112349/2 juvenile shells; Duplica (=Dupliška jama at <named-content xmlns:xlink="http://www.w3.org/1999/xlink" content-type="dwc:verbatimCoordinates" xlink:type="simple"><named-content content-type="geo-json" specific-use="{&#34;type&#34;:&#34;Point&#34;,&#34;coordinates&#34;:[14.684000,45.963000]}" id="NCID0EDBAI" xlink:type="simple">45.963°N, 14.684°E</named-content></named-content>), coll. Edlauer ex coll. Kuščer, <abbrev xmlns:xlink="http://www.w3.org/1999/xlink" content-type="institution" xlink:title="Naturhistorisches Museum Wien" id="ABBRID0EIBAI" xlink:type="simple">NHMW</abbrev> 48576/16; Jama v Jurčelovih(?) (Jama 1 v Jurcetovih Percah at <named-content xmlns:xlink="http://www.w3.org/1999/xlink" content-type="dwc:verbatimCoordinates" xlink:type="simple"><named-content content-type="geo-json" specific-use="{&#34;type&#34;:&#34;Point&#34;,&#34;coordinates&#34;:[14.420937,46.099847]}" id="NCID0EQBAI" xlink:type="simple">46.09984722°N, 14.42093707°E</named-content></named-content> or Jama 2 na Jurcetovih Percah at <named-content xmlns:xlink="http://www.w3.org/1999/xlink" content-type="dwc:verbatimCoordinates" xlink:type="simple"><named-content content-type="geo-json" specific-use="{&#34;type&#34;:&#34;Point&#34;,&#34;coordinates&#34;:[14.418000,46.101000]}" id="NCID0EYBAI" xlink:type="simple">46.101°N 14.418°E</named-content></named-content>, the first is indicated on the map), percah Tosko čelo, coll. Edlauer ex coll. Kuščer, <abbrev xmlns:xlink="http://www.w3.org/1999/xlink" content-type="institution" xlink:title="Naturhistorisches Museum Wien" id="ABBRID0E6BAI" xlink:type="simple">NHMW</abbrev> 48688/16; Zakrita jama odd B (at <named-content xmlns:xlink="http://www.w3.org/1999/xlink" content-type="dwc:verbatimCoordinates" xlink:type="simple"><named-content content-type="geo-json" specific-use="{&#34;type&#34;:&#34;Point&#34;,&#34;coordinates&#34;:[14.293000,45.925000]}" id="NCID0EHCAI" xlink:type="simple">45.925°N, 14.293°E</named-content></named-content>), coll. Edlauer ex coll. Kuščer, <abbrev xmlns:xlink="http://www.w3.org/1999/xlink" content-type="institution" xlink:title="Naturhistorisches Museum Wien" id="ABBRID0EMCAI" xlink:type="simple">NHMW</abbrev> 48748/1 juvenile shell; Unterkrain: Grotte Thauzhia jama, coll. C. v. Heyden ex coll. N. Hoffmann, <abbrev xmlns:xlink="http://www.w3.org/1999/xlink" content-type="institution" xlink:title="Senckenberg Forschungsinstitut und Naturmuseum" id="ABBRID0ERCAI" xlink:type="simple">SMF</abbrev> 53903/1; Same data, coll. Gysser ex coll. Heynemann ex coll. C. v. Heyden, <abbrev xmlns:xlink="http://www.w3.org/1999/xlink" content-type="institution" xlink:title="Senckenberg Forschungsinstitut und Naturmuseum" id="ABBRID0EWCAI" xlink:type="simple">SMF</abbrev> 53901/2; Same data, coll. Heynemann ex coll. C. v. Heyden ex coll. N. Hoffmann, <abbrev xmlns:xlink="http://www.w3.org/1999/xlink" content-type="institution" xlink:title="Senckenberg Forschungsinstitut und Naturmuseum" id="ABBRID0E2CAI" xlink:type="simple">SMF</abbrev> 259469/3; Krain: Jeliarc-Grotte (maybe Jeliare or Jelice), coll. Th. Krüper, <abbrev xmlns:xlink="http://www.w3.org/1999/xlink" content-type="institution" xlink:title="Senckenberg Forschungsinstitut und Naturmuseum" id="ABBRID0EADAI" xlink:type="simple">SMF</abbrev> 112877/1; Höhle Malo Bukuje bei Dobrova, Krain, coll. Dr. Leo Rušnov, ex coll. Dr. A. Oberwimmer, <abbrev xmlns:xlink="http://www.w3.org/1999/xlink" content-type="institution" xlink:title="Naturhistorisches Museum Wien" id="ABBRID0EFDAI" xlink:type="simple">NHMW</abbrev> 71770/R/19 (1 photographed shell, Fig. <xref ref-type="fig" rid="F8">8F–J</xref>).</p></tp:treatment-sec><tp:treatment-sec sec-type="diagnosis" id="SECID0EPDAI"><title>Diagnosis.</title><p>A medium sized species with very widely spaced, strong ribs, rounded, toothless aperture, and finely granular protoconch.</p></tp:treatment-sec><tp:treatment-sec sec-type="description" id="SECID0EUDAI"><title>Description.</title><p>Spire somewhat elevated; protoconch consists of 1.5–1.75 whorls, very finely granulated, rather matte, not glossy; teleoconch with strong ribs that are supported by fine periostracal filaments in fresh shells; ribbing less regular than in other congeneric species; ribs widely spaced (41–52 ribs on body whorl); between main ribs some fine wrinkles discernible; entire shell with 3.75–4.25 whorls; aperture toothless, semilunar/rounded; peristome slightly thickened, slightly reflected in direction of umbilicus; umbilicus regular funnel-shaped, relatively narrow.</p><p>
            <bold>Measurements.</bold> SW: 2.8–3.5 mm (median = 3.0 mm), SH: 1.7–1.9 mm (median = 1.8 mm), AW: 1.1–1.4 mm (median = 1.2 mm), AH: 1.0–1.3 mm (median = 1.1 mm), (n = 6; largest and smallest specimens of multiple populations measured).</p></tp:treatment-sec><tp:treatment-sec sec-type="Differential diagnosis" id="SECID0E4DAI"><title>Differential diagnosis.</title><p>The most similar taxon to <italic><tp:taxon-name><tp:taxon-name-part taxon-name-part-type="genus" reg="Spelaeodiscus">Spelaeodiscus</tp:taxon-name-part> <tp:taxon-name-part taxon-name-part-type="species" reg="hauffeni">hauffeni</tp:taxon-name-part></tp:taxon-name></italic> is <italic><tp:taxon-name><tp:taxon-name-part taxon-name-part-type="genus" reg="Spelaeodiscus">S.</tp:taxon-name-part> <tp:taxon-name-part taxon-name-part-type="species" reg="albanicus">albanicus</tp:taxon-name-part> <tp:taxon-name-part taxon-name-part-type="subspecies" reg="edentatus">edentatus</tp:taxon-name-part></tp:taxon-name></italic> ssp. n. in terms of shell size, shape, and rib density. However, the latter one is usually larger, has a glossier protoconch, a less rounded aperture caused by the straighter basal part, and the peristome edge on the palatal side is more strongly expanded (rather thickened only in <italic><tp:taxon-name><tp:taxon-name-part taxon-name-part-type="genus" reg="Spelaeodiscus">S.</tp:taxon-name-part> <tp:taxon-name-part taxon-name-part-type="species" reg="hauffeni">hauffeni</tp:taxon-name-part></tp:taxon-name></italic>).</p></tp:treatment-sec><tp:treatment-sec sec-type="variation" id="SECID0EIFAI"><title>Variation among specimens.</title><p>
            <italic><tp:taxon-name><tp:taxon-name-part taxon-name-part-type="genus" reg="Spelaeodiscus">Spelaeodiscus</tp:taxon-name-part> <tp:taxon-name-part taxon-name-part-type="species" reg="hauffeni">hauffeni</tp:taxon-name-part></tp:taxon-name></italic> shows some variability in terms of shell size and spire height, but the rib density and the formation of the aperture are stable characters.</p></tp:treatment-sec><tp:treatment-sec sec-type="distribution" id="SECID0E1FAI"><title>Distribution.</title><p>This species is distributed in the southeastern Alps (Central Slovenia) relatively far from the ranges of its congeneric taxa. <xref ref-type="bibr" rid="B40">Slapnik (2005)</xref> found shells in the Škocjan Caves Regional Park, which are probably of Holocene age (Figure <xref ref-type="fig" rid="F9">9</xref>).</p></tp:treatment-sec><tp:treatment-sec sec-type="conservation status" id="SECID0EIGAI"><title>Conservation status.</title><p>As there are several known locations and no reason to suppose that the habitat quality, habitat extent or population are deteriorating or extremely fluctuating, it was assessed as Least Concern (<abbrev xmlns:xlink="http://www.w3.org/1999/xlink" xlink:title="Least Concern" xlink:type="simple">LC</abbrev>) by <xref ref-type="bibr" rid="B29">Reischütz (2017b)</xref>.</p><fig id="F8" position="float" orientation="portrait"><label>Figure 8.</label><caption><p>Shells of <italic><tp:taxon-name><tp:taxon-name-part taxon-name-part-type="genus" reg="Spelaeodiscus">Spelaeodiscus</tp:taxon-name-part> <tp:taxon-name-part taxon-name-part-type="species" reg="hauffeni">hauffeni</tp:taxon-name-part></tp:taxon-name></italic> (Schmidt, 1855). <bold>A–E</bold> Syntype (<abbrev xmlns:xlink="http://www.w3.org/1999/xlink" content-type="institution" xlink:title="Naturhistorisches Museum Wien" id="ABBRID0EHHAI" xlink:type="simple">NHMW</abbrev> 52776) <bold>F–J</bold> <abbrev xmlns:xlink="http://www.w3.org/1999/xlink" content-type="institution" xlink:title="Naturhistorisches Museum Wien" id="ABBRID0EOHAI" xlink:type="simple">NHMW</abbrev> 71770/R/19 <bold>K–O</bold> Slovenia, Spodnja Kedenrica (<abbrev xmlns:xlink="http://www.w3.org/1999/xlink" content-type="institution" xlink:title="Naturhistorisches Museum Wien" id="ABBRID0EVHAI" xlink:type="simple">NHMW</abbrev> 33672).</p></caption><graphic xmlns:xlink="http://www.w3.org/1999/xlink" xlink:href="zookeys-769-013-g008.jpg" position="float" orientation="portrait" xlink:type="simple" id="oo_211842.jpg"/></fig><fig id="F9" position="float" orientation="portrait"><label>Figure 9.</label><caption><p>Distribution of <italic><tp:taxon-name><tp:taxon-name-part taxon-name-part-type="genus" reg="Spelaeodiscus">Spelaeodiscus</tp:taxon-name-part> <tp:taxon-name-part taxon-name-part-type="species" reg="hauffeni">hauffeni</tp:taxon-name-part></tp:taxon-name></italic> (Schmidt, 1855).</p></caption><graphic xmlns:xlink="http://www.w3.org/1999/xlink" xlink:href="zookeys-769-013-g009.jpg" position="float" orientation="portrait" xlink:type="simple" id="oo_211843.jpg"/></fig></tp:treatment-sec><tp:treatment-sec><!--Section generated to contain objects referenced in tp:taxon-treatment.--><fig id="F11" position="float" orientation="portrait"><label>Figure 11.</label><caption><p>
          <italic><tp:taxon-name><tp:taxon-name-part taxon-name-part-type="genus" reg="Spelaeodiscus">Spelaeodiscus</tp:taxon-name-part> <tp:taxon-name-part taxon-name-part-type="species" reg="obodensis">obodensis</tp:taxon-name-part></tp:taxon-name></italic> Bole, 1965. <bold>A–E</bold> Pecina u Peckom Brdu cave, above Zacir (<abbrev xmlns:xlink="http://www.w3.org/1999/xlink" content-type="institution" xlink:title="Hungarian Natural History Museum" id="ABBRID0EMGBI" xlink:type="simple">HNHM</abbrev> 18062) <bold>F–J</bold> Montenegro, Ostrog, entrance of the penultimate parking lot (<abbrev xmlns:xlink="http://www.w3.org/1999/xlink" content-type="institution" xlink:title="Naturhistorisches Museum Wien" id="ABBRID0ETGBI" xlink:type="simple">NHMW</abbrev> 112365) <bold>K–O</bold> Montenegro, 500 m south of the bridge over the Sitnica river (<abbrev xmlns:xlink="http://www.w3.org/1999/xlink" content-type="institution" xlink:title="Naturhistorisches Museum Wien" id="ABBRID0E1GBI" xlink:type="simple">NHMW</abbrev> 112366).</p></caption><graphic xmlns:xlink="http://www.w3.org/1999/xlink" xlink:href="zookeys-769-013-g011.jpg" position="float" orientation="portrait" xlink:type="simple" id="oo_211845.jpg"/></fig></tp:treatment-sec><ref-list><ref id="B9"><mixed-citation xmlns:xlink="http://www.w3.org/1999/xlink" xlink:type="simple">
          <person-group><name name-style="western"><surname>Clessin</surname><given-names>S</given-names></name></person-group> (<year>1887</year>) <source>Die Molluskenfauna Österreich-Ungarns und der Schweiz.</source> <publisher-name>Bauer &amp; Raspe</publisher-name>, <publisher-loc>Nürnberg</publisher-loc>, <size units="page">858 pp</size>.</mixed-citation></ref><ref id="B5"><mixed-citation xmlns:xlink="http://www.w3.org/1999/xlink" xlink:type="simple">
          <person-group><name name-style="western"><surname>Bole</surname><given-names>J</given-names></name></person-group> (<year>1965</year>) <article-title>Die Vertreter der Gattung <italic><tp:taxon-name><tp:taxon-name-part taxon-name-part-type="genus">Spelaeodiscus</tp:taxon-name-part></tp:taxon-name></italic> Brusina 1886 (<tp:taxon-name><tp:taxon-name-part taxon-name-part-type="class">Gastropoda</tp:taxon-name-part></tp:taxon-name>, <tp:taxon-name><tp:taxon-name-part taxon-name-part-type="infraclass">Pulmonata</tp:taxon-name-part></tp:taxon-name>) in Jugoslawien.</article-title> <source>International Journal of Speleology</source> <volume>1</volume>(<issue>3</issue>): <fpage>349</fpage>–<lpage>356</lpage>. <ext-link xlink:type="simple" ext-link-type="doi" xlink:href="10.5038/1827-806X.1.3.9">https://doi.org/10.5038/1827-806X.1.3.9</ext-link></mixed-citation></ref><ref id="B13"><mixed-citation xmlns:xlink="http://www.w3.org/1999/xlink" xlink:type="simple">
          <person-group><name name-style="western"><surname>Gittenberger</surname><given-names>E</given-names></name></person-group> (<year>1969</year>) <article-title>Beiträge zur Kenntnis der <tp:taxon-name><tp:taxon-name-part taxon-name-part-type="superfamily">Pupillacea</tp:taxon-name-part></tp:taxon-name> I. Die Spelaeodiscinae.</article-title> <source>Zoologische Mededelingen</source> <volume>43</volume>(<issue>22</issue>): <fpage>287</fpage>–<lpage>306</lpage>.</mixed-citation></ref><ref id="B45"><mixed-citation xmlns:xlink="http://www.w3.org/1999/xlink" xlink:type="simple">
          <person-group><name name-style="western"><surname>Welter-Schultes</surname><given-names>FW</given-names></name></person-group> (<year>2012</year>) European non-marine molluscs, a guide for species identification. Planet Poster Editions, Göttingen, 679 + 78 pp.</mixed-citation></ref><ref id="B40"><mixed-citation xmlns:xlink="http://www.w3.org/1999/xlink" xlink:type="simple">
          <person-group><name name-style="western"><surname>Slapnik</surname><given-names>R</given-names></name></person-group> (<year>2005</year>) <article-title>The molluscs (<tp:taxon-name><tp:taxon-name-part taxon-name-part-type="phylum">Mollusca</tp:taxon-name-part></tp:taxon-name>) of Škocjan Caves Regional Park.</article-title> <source>Annales, Series Historia Naturalis</source> <volume>15</volume>: <fpage>265</fpage>–<lpage>276</lpage>. [In Slovenian with English abstract]</mixed-citation></ref><ref id="B29"><mixed-citation xmlns:xlink="http://www.w3.org/1999/xlink" xlink:type="simple">
          <person-group><name name-style="western"><surname>Reischütz</surname><given-names>A</given-names></name></person-group> (<year>2017b</year>) <italic><tp:taxon-name><tp:taxon-name-part taxon-name-part-type="genus">Spelaeodiscus</tp:taxon-name-part> <tp:taxon-name-part taxon-name-part-type="species">hauffeni</tp:taxon-name-part></tp:taxon-name></italic>. The IUCN Red List of Threatened Species 2017: e.T170875A1318062. <ext-link xlink:type="simple" ext-link-type="doi" xlink:href="10.2305/IUCN.UK.2017-3.RLTS.T170875A1318062.en">http://dx.doi.org/10.2305/IUCN.UK.2017-3.RLTS.T170875A1318062.en</ext-link> [Downloaded on 24 April 2018]</mixed-citation></ref></ref-list></tp:taxon-treatment>
