# Supplementary material for: Revision of the subterranean genus Spelaeodiscus Brusina, 1886 (Gastropoda, Pulmonata, Spelaeodiscidae)
Source: Zookeys. 2018 Jun 26;(769):13–48. doi: 10.3897/zookeys.769.25258 (PMC6030179; doi:10.3897/zookeys.769.25258)
Supplement: XML Treatment for Spelaeodiscus hunyadii [file zookeys.769.25258-treatment9.xml]

<!DOCTYPE tp:taxon-treatment
  PUBLIC "-//TaxonX//DTD Taxonomic Treatment Publishing DTD v0 20100105//EN" "tax-treatment-NSO.dtd">
<tp:taxon-treatment xmlns:tp="http://www.plazi.org/taxpub"><tp:treatment-meta><kwd-group><label>Taxon classification</label><kwd><named-content xmlns:xlink="http://www.w3.org/1999/xlink" content-type="kingdom">Animalia</named-content></kwd><kwd><named-content xmlns:xlink="http://www.w3.org/1999/xlink" content-type="order">Stylommatophora</named-content></kwd><kwd><named-content xmlns:xlink="http://www.w3.org/1999/xlink" content-type="family">Spelaeodiscidae</named-content></kwd></kwd-group><mixed-citation publication-type="journal"><person-group><name><surname>Páll-Gergely</surname><given-names>Barna</given-names></name><name><surname>Deli</surname><given-names>Tamás</given-names></name><name><surname>Erőss</surname><given-names>Zoltán Péter</given-names></name><name><surname>Reischütz</surname><given-names>Peter L.</given-names></name><name><surname>Reischütz</surname><given-names>Alexander</given-names></name><name><surname>Fehér</surname><given-names>Zoltán</given-names></name></person-group><article-title>Revision of the subterranean genus <italic><tp:taxon-name><tp:taxon-name-part taxon-name-part-type="genus" reg="Spelaeodiscus">Spelaeodiscus</tp:taxon-name-part></tp:taxon-name></italic> Brusina, 1886 (<tp:taxon-name><tp:taxon-name-part taxon-name-part-type="class">Gastropoda</tp:taxon-name-part></tp:taxon-name>, <tp:taxon-name><tp:taxon-name-part taxon-name-part-type="infraclass">Pulmonata</tp:taxon-name-part></tp:taxon-name>, <tp:taxon-name><tp:taxon-name-part taxon-name-part-type="family">Spelaeodiscidae</tp:taxon-name-part></tp:taxon-name>)</article-title><source>Zookeys</source><day>26</day><month>6</month><year>2018</year><volume>2018</volume><issue>769</issue><fpage>13</fpage><lpage>48</lpage><pub-id pub-id-type="doi">10.3897/zookeys.769.25258</pub-id></mixed-citation></tp:treatment-meta><tp:nomenclature><tp:taxon-name>
            <tp:taxon-name-part taxon-name-part-type="genus" reg="Spelaeodiscus">Spelaeodiscus</tp:taxon-name-part>
            <tp:taxon-name-part taxon-name-part-type="species" reg="hunyadii">hunyadii</tp:taxon-name-part>
            <object-id xmlns:xlink="http://www.w3.org/1999/xlink" content-type="zoobank" xlink:type="simple">http://zoobank.org/5DB55567-0640-4C82-8BF3-B2A281366C7A</object-id>
          </tp:taxon-name><tp:taxon-authority>Páll-Gergely &amp; Deli</tp:taxon-authority><tp:taxon-status xmlns:xlink="http://www.w3.org/1999/xlink" xlink:type="simple">sp. n.</tp:taxon-status><xref ref-type="fig" rid="F10">Figure 10A–E</xref></tp:nomenclature><tp:treatment-sec sec-type="type material" id="SECID0EFKAI"><title>Type material.</title><p>Montenegro, SE of Virpazar, 4.3 km (in a straight line) SSE of Ðuravci, near Besa/Bes near Krone i Besit, 330 m a.s.l., <named-content xmlns:xlink="http://www.w3.org/1999/xlink" content-type="dwc:verbatimCoordinates" xlink:type="simple"><named-content content-type="geo-json" specific-use="{&#34;type&#34;:&#34;Point&#34;,&#34;coordinates&#34;:[19.219417,42.142467]}" id="NCID0EOKAI" xlink:type="simple">42°08.548'N, 19°13.165'E</named-content></named-content> (site code: 20171019G), leg. T. Deli, Z.P. Erőss, A. Hunyadi &amp; B. Páll-Gergely, 19.10.2017, <abbrev xmlns:xlink="http://www.w3.org/1999/xlink" content-type="institution" xlink:title="Hungarian Natural History Museum" id="ABBRID0ETKAI" xlink:type="simple">HNHM</abbrev> 103210 (holotype, SW: 2.1 mm, SH: 1.2 mm, Fig. <xref ref-type="fig" rid="F10">10A–E</xref>), <abbrev xmlns:xlink="http://www.w3.org/1999/xlink" content-type="institution" xlink:title="Collection Tamás Deli" id="ABBRID0E3KAI" xlink:type="simple">DT</abbrev>/40 paratypes, <abbrev xmlns:xlink="http://www.w3.org/1999/xlink" content-type="institution" xlink:title="Collection Zoltán Péter Erőss" id="ABBRID0EBLAI" xlink:type="simple">EZP</abbrev>/40 paratypes, <abbrev xmlns:xlink="http://www.w3.org/1999/xlink" content-type="institution" xlink:title="Collection András Hunyadi" id="ABBRID0EGLAI" xlink:type="simple">HA</abbrev>/40 paratypes, <abbrev xmlns:xlink="http://www.w3.org/1999/xlink" content-type="institution" xlink:title="Hungarian Natural History Museum" id="ABBRID0ELLAI" xlink:type="simple">HNHM</abbrev> 103211/3 paratypes, <abbrev xmlns:xlink="http://www.w3.org/1999/xlink" content-type="institution" xlink:title="Collection Barna Páll-Gergely" id="ABBRID0EQLAI" xlink:type="simple">PGB</abbrev>/40 paratypes, <abbrev xmlns:xlink="http://www.w3.org/1999/xlink" content-type="institution" xlink:title="Natural History Museum of Bern" id="ABBRID0EVLAI" xlink:type="simple">NMBE</abbrev> 554178/3 paratypes, <abbrev xmlns:xlink="http://www.w3.org/1999/xlink" content-type="institution" xlink:title="Naturhistorisches Museum Wien" id="ABBRID0E1LAI" xlink:type="simple">NHMW</abbrev> 112367/4 paratypes; Montenegro, Donji Murići junction S 2 km along the Virpazar-Ostros road, 320 m a.s.l., <named-content xmlns:xlink="http://www.w3.org/1999/xlink" content-type="dwc:verbatimCoordinates" xlink:type="simple"><named-content content-type="geo-json" specific-use="{&#34;type&#34;:&#34;Point&#34;,&#34;coordinates&#34;:[19.219700,42.142400]}" id="NCID0ECMAI" xlink:type="simple">42°8.544'N, 19°13.182'E</named-content></named-content> (site code: 2017/009), leg. Z.P. Erőss &amp; Z. Fehér, 16.07.2017, <abbrev xmlns:xlink="http://www.w3.org/1999/xlink" content-type="institution" xlink:title="Hungarian Natural History Museum" id="ABBRID0EHMAI" xlink:type="simple">HNHM</abbrev> 103212/3 paratypes, <abbrev xmlns:xlink="http://www.w3.org/1999/xlink" content-type="institution" xlink:title="Collection Zoltán Péter Erőss" id="ABBRID0EMMAI" xlink:type="simple">EZP</abbrev>/3 paratypes.</p></tp:treatment-sec><tp:treatment-sec sec-type="type locality" id="SECID0ERMAI"><title>Type locality.</title><p>Montenegro, SE of Virpazar, 4.3 km (in a straight line) SSE of Ðuravci, near Besa/Bes near Krone i Besit, 330 m a.s.l., <named-content xmlns:xlink="http://www.w3.org/1999/xlink" content-type="dwc:verbatimCoordinates" xlink:type="simple"><named-content content-type="geo-json" specific-use="{&#34;type&#34;:&#34;Point&#34;,&#34;coordinates&#34;:[19.219417,42.142467]}" id="NCID0E1MAI" xlink:type="simple">42°08.548'N, 19°13.165'E</named-content></named-content>.</p></tp:treatment-sec><tp:treatment-sec sec-type="diagnosis" id="SECID0E6MAI"><title>Diagnosis.</title><p>A small, nearly flat species with strong, widely spaced ribs, glossy protoconch and strongly oblique, toothless aperture.</p></tp:treatment-sec><tp:treatment-sec sec-type="description" id="SECID0EENAI"><title>Description.</title><p>Spire somewhat elevated; protoconch consists of 1.25–1.5 whorls, smooth, glossy; teleoconch with very strong (thick), equidistant, widely spaced ribs; rib density: 42–48 ribs on body whorl; between main ribs some fine wrinkles discernible; entire shell with 3.5–3.75 whorls; aperture semilunar, toothless, strongly oblique to shell axis; peristome slightly thickened and expanded in direction of umbilicus; umbilicus funnel-shaped, relatively narrow.</p><p>
            <bold>Measurements.</bold> SW: 2.1–2.2 mm (median = 2.2 mm), SH: 1.2–1.3 mm (median = 1.2 mm), AW: 0.8–0.9 mm (median = 0.9 mm), AH: 0.6–0.7 mm (median = 0.7 mm), AA = 47–52°(n = 4; largest and smallest specimens measured).</p></tp:treatment-sec><tp:treatment-sec sec-type="Differential diagnosis" id="SECID0ENNAI"><title>Differential diagnosis.</title><p>
            <italic><tp:taxon-name><tp:taxon-name-part taxon-name-part-type="genus" reg="Spelaeodiscus">Spelaeodiscus</tp:taxon-name-part> <tp:taxon-name-part taxon-name-part-type="species" reg="obodensis">obodensis</tp:taxon-name-part></tp:taxon-name></italic> has a more conical shell and roughly sculptured protoconch. The most similar species to <italic><tp:taxon-name><tp:taxon-name-part taxon-name-part-type="genus" reg="Spelaeodiscus">Spelaeodiscus</tp:taxon-name-part> <tp:taxon-name-part taxon-name-part-type="species" reg="hunyadii">hunyadii</tp:taxon-name-part></tp:taxon-name></italic> sp. n. is <italic><tp:taxon-name><tp:taxon-name-part taxon-name-part-type="genus" reg="Spelaeodiscus">S.</tp:taxon-name-part> <tp:taxon-name-part taxon-name-part-type="species" reg="dejongi">dejongi</tp:taxon-name-part></tp:taxon-name></italic>, which lives sympatrically with the new species. It differs from <italic><tp:taxon-name><tp:taxon-name-part taxon-name-part-type="genus" reg="Spelaeodiscus">Spelaeodiscus</tp:taxon-name-part> <tp:taxon-name-part taxon-name-part-type="species" reg="hunyadii">hunyadii</tp:taxon-name-part></tp:taxon-name></italic> sp. n. in the less oblique aperture and the denser ribs. Some other populations of <italic><tp:taxon-name><tp:taxon-name-part taxon-name-part-type="genus" reg="Spelaeodiscus">S.</tp:taxon-name-part> <tp:taxon-name-part taxon-name-part-type="species" reg="dejongi">dejongi</tp:taxon-name-part></tp:taxon-name></italic> also possess widely spaced ribs, but their aperture is less oblique, thus, they can be distinguished from this new species. See also under <italic><tp:taxon-name><tp:taxon-name-part taxon-name-part-type="genus" reg="Spelaeodiscus">S.</tp:taxon-name-part> <tp:taxon-name-part taxon-name-part-type="species" reg="latecostatus">latecostatus</tp:taxon-name-part></tp:taxon-name></italic> sp. n.</p></tp:treatment-sec><tp:treatment-sec sec-type="variation" id="SECID0EVPAI"><title>Variation among specimens.</title><p>Specimens of the type sample show no notable conchological variability.</p></tp:treatment-sec><tp:treatment-sec sec-type="etymology" id="SECID0E2PAI"><title>Etymology.</title><p>This new species is named after our colleague and friend, András Hunyadi, who is one of those who first collected this species.</p></tp:treatment-sec><tp:treatment-sec sec-type="distribution" id="SECID0EAQAI"><title>Distribution.</title><p>This species is known from the type locality only (Figure <xref ref-type="fig" rid="F7">7</xref>).</p></tp:treatment-sec><tp:treatment-sec sec-type="conservation status" id="SECID0EKQAI"><title>Conservation status.</title><p>To our present knowledge this species is very rare (currently known from a single location) and thus AOO is smaller than 20 km<sup>2</sup>. However, there is no reason to suppose that AOO, EOO, number of locations, number of subpopulations or the number of mature individuals are declining or extremely fluctuating. Therefore, it might be assessed as Near Threatened (NT).</p><fig id="F10" position="float" orientation="portrait"><label>Figure 10.</label><caption><p>Shells of <italic><tp:taxon-name><tp:taxon-name-part taxon-name-part-type="genus" reg="Spelaeodiscus">Spelaeodiscus</tp:taxon-name-part></tp:taxon-name></italic> Brusina, 1886 species. <bold>A–E</bold> <italic><tp:taxon-name><tp:taxon-name-part taxon-name-part-type="genus" reg="Spelaeodiscus">Spelaeodiscus</tp:taxon-name-part> <tp:taxon-name-part taxon-name-part-type="species" reg="hunyadii">hunyadii</tp:taxon-name-part></tp:taxon-name></italic> sp. n., holotype (<abbrev xmlns:xlink="http://www.w3.org/1999/xlink" content-type="institution" xlink:title="Hungarian Natural History Museum" id="ABBRID0EORAI" xlink:type="simple">HNHM</abbrev> 103210) <bold>F–J</bold> <italic><tp:taxon-name><tp:taxon-name-part taxon-name-part-type="genus" reg="Spelaeodiscus">Spelaeodiscus</tp:taxon-name-part> <tp:taxon-name-part taxon-name-part-type="species" reg="latecostatus">latecostatus</tp:taxon-name-part></tp:taxon-name></italic> sp. n., holotype (<abbrev xmlns:xlink="http://www.w3.org/1999/xlink" content-type="institution" xlink:title="Hungarian Natural History Museum" id="ABBRID0EASAI" xlink:type="simple">HNHM</abbrev> 103214) <bold>K–O</bold> <tp:taxon-name><tp:taxon-name-part taxon-name-part-type="genus" reg="Spelaeodiscus">Spelaeodiscus</tp:taxon-name-part> <tp:taxon-name-part taxon-name-part-type="uncertainty-rank">cf.</tp:taxon-name-part> <tp:taxon-name-part taxon-name-part-type="species" reg="latecostatus">latecostatus</tp:taxon-name-part></tp:taxon-name> sp. n., Montenegro, Seoća S 1 km (<abbrev xmlns:xlink="http://www.w3.org/1999/xlink" content-type="institution" xlink:title="Hungarian Natural History Museum" id="ABBRID0EUSAI" xlink:type="simple">HNHM</abbrev> 103213).</p></caption><graphic xmlns:xlink="http://www.w3.org/1999/xlink" xlink:href="zookeys-769-013-g010.jpg" position="float" orientation="portrait" xlink:type="simple" id="oo_211844.jpg"/></fig></tp:treatment-sec><tp:treatment-sec><!--Section generated to contain objects referenced in tp:taxon-treatment.--><fig id="F7" position="float" orientation="portrait"><label>Figure 7.</label><caption><p>Distribution of <italic><tp:taxon-name><tp:taxon-name-part taxon-name-part-type="genus" reg="Spelaeodiscus">Spelaeodiscus</tp:taxon-name-part></tp:taxon-name></italic> Brusina, 1886 species.</p></caption><graphic xmlns:xlink="http://www.w3.org/1999/xlink" xlink:href="zookeys-769-013-g007.jpg" position="float" orientation="portrait" xlink:type="simple" id="oo_211841.jpg"/></fig></tp:treatment-sec></tp:taxon-treatment>
