# Supplementary material for: Revision of the subterranean genus Spelaeodiscus Brusina, 1886 (Gastropoda, Pulmonata, Spelaeodiscidae)
Source: Zookeys. 2018 Jun 26;(769):13–48. doi: 10.3897/zookeys.769.25258 (PMC6030179; doi:10.3897/zookeys.769.25258)
Supplement: XML Treatment for Spelaeodiscus latecostatus [file zookeys.769.25258-treatment10.xml]

<!DOCTYPE tp:taxon-treatment
  PUBLIC "-//TaxonX//DTD Taxonomic Treatment Publishing DTD v0 20100105//EN" "tax-treatment-NSO.dtd">
<tp:taxon-treatment xmlns:tp="http://www.plazi.org/taxpub"><tp:treatment-meta><kwd-group><label>Taxon classification</label><kwd><named-content xmlns:xlink="http://www.w3.org/1999/xlink" content-type="kingdom">Animalia</named-content></kwd><kwd><named-content xmlns:xlink="http://www.w3.org/1999/xlink" content-type="order">Stylommatophora</named-content></kwd><kwd><named-content xmlns:xlink="http://www.w3.org/1999/xlink" content-type="family">Spelaeodiscidae</named-content></kwd></kwd-group><mixed-citation publication-type="journal"><person-group><name><surname>Páll-Gergely</surname><given-names>Barna</given-names></name><name><surname>Deli</surname><given-names>Tamás</given-names></name><name><surname>Erőss</surname><given-names>Zoltán Péter</given-names></name><name><surname>Reischütz</surname><given-names>Peter L.</given-names></name><name><surname>Reischütz</surname><given-names>Alexander</given-names></name><name><surname>Fehér</surname><given-names>Zoltán</given-names></name></person-group><article-title>Revision of the subterranean genus <italic><tp:taxon-name><tp:taxon-name-part taxon-name-part-type="genus" reg="Spelaeodiscus">Spelaeodiscus</tp:taxon-name-part></tp:taxon-name></italic> Brusina, 1886 (<tp:taxon-name><tp:taxon-name-part taxon-name-part-type="class">Gastropoda</tp:taxon-name-part></tp:taxon-name>, <tp:taxon-name><tp:taxon-name-part taxon-name-part-type="infraclass">Pulmonata</tp:taxon-name-part></tp:taxon-name>, <tp:taxon-name><tp:taxon-name-part taxon-name-part-type="family">Spelaeodiscidae</tp:taxon-name-part></tp:taxon-name>)</article-title><source>Zookeys</source><day>26</day><month>6</month><year>2018</year><volume>2018</volume><issue>769</issue><fpage>13</fpage><lpage>48</lpage><pub-id pub-id-type="doi">10.3897/zookeys.769.25258</pub-id></mixed-citation></tp:treatment-meta><tp:nomenclature><tp:taxon-name>
            <tp:taxon-name-part taxon-name-part-type="genus" reg="Spelaeodiscus">Spelaeodiscus</tp:taxon-name-part>
            <tp:taxon-name-part taxon-name-part-type="species" reg="latecostatus">latecostatus</tp:taxon-name-part>
            <object-id xmlns:xlink="http://www.w3.org/1999/xlink" content-type="zoobank" xlink:type="simple">http://zoobank.org/AEFE6B2C-573F-4C04-8353-4A413B536F24</object-id>
          </tp:taxon-name><tp:taxon-authority>Páll-Gergely &amp; Erőss</tp:taxon-authority><tp:taxon-status xmlns:xlink="http://www.w3.org/1999/xlink" xlink:type="simple">sp. n.</tp:taxon-status><xref ref-type="fig" rid="F10">Figure 10F–O</xref></tp:nomenclature><tp:treatment-sec sec-type="type material" id="SECID0EMUAI"><title>Type material.</title><p>Montenegro, S of Virpazar, 0.8 km (in a straight line) E of Limljani, above the village, 400 m a.s.l., <named-content xmlns:xlink="http://www.w3.org/1999/xlink" content-type="dwc:verbatimCoordinates" xlink:type="simple"><named-content content-type="geo-json" specific-use="{&#34;type&#34;:&#34;Point&#34;,&#34;coordinates&#34;:[19.103617,42.194967]}" id="NCID0EVUAI" xlink:type="simple">42°11.698'N, 19°06.217'E</named-content></named-content> (site code: 20171021B), leg. T. Deli, Z.P. Erőss, A. Hunyadi &amp; B. Páll-Gergely, 21.10.2017, <abbrev xmlns:xlink="http://www.w3.org/1999/xlink" content-type="institution" xlink:title="Hungarian Natural History Museum" id="ABBRID0E1UAI" xlink:type="simple">HNHM</abbrev> 103214 (holotype, Fig. <xref ref-type="fig" rid="F10">10A–E</xref>).</p></tp:treatment-sec><tp:treatment-sec sec-type="material" id="SECID0EDVAI"><title>Other material.</title><p>Montenegro, Seoća S 1 km, along the Virpazar-Ostros road, 280 m a.s.l., <named-content xmlns:xlink="http://www.w3.org/1999/xlink" content-type="dwc:verbatimCoordinates" xlink:type="simple"><named-content content-type="geo-json" specific-use="{&#34;type&#34;:&#34;Point&#34;,&#34;coordinates&#34;:[19.150000,42.210300]}" id="NCID0EMVAI" xlink:type="simple">42°12.618'N, 19°9.000'E</named-content></named-content> (site code: 2017/005), leg. Z.P. Erőss &amp; Z. Fehér, 16.07.2017, <abbrev xmlns:xlink="http://www.w3.org/1999/xlink" content-type="institution" xlink:title="Hungarian Natural History Museum" id="ABBRID0ERVAI" xlink:type="simple">HNHM</abbrev> 103213/3 shells, not paratypes (Fig. <xref ref-type="fig" rid="F10">10K–O</xref>).</p></tp:treatment-sec><tp:treatment-sec sec-type="type locality" id="SECID0E1VAI"><title>Type locality.</title><p>Montenegro, S of Virpazar, 0.8 km (in a straight line) E of Limljani, above the village, 400 m a.s.l., <named-content xmlns:xlink="http://www.w3.org/1999/xlink" content-type="dwc:verbatimCoordinates" xlink:type="simple"><named-content content-type="geo-json" specific-use="{&#34;type&#34;:&#34;Point&#34;,&#34;coordinates&#34;:[19.103617,42.194967]}" id="NCID0EDWAI" xlink:type="simple">42°11.698'N, 19°06.217'E</named-content></named-content> (site code: 20171021B).</p></tp:treatment-sec><tp:treatment-sec sec-type="diagnosis" id="SECID0EIWAI"><title>Diagnosis.</title><p>A small, nearly flat species with strong, very widely spaced ribs, glossy protoconch and a toothless aperture.</p></tp:treatment-sec><tp:treatment-sec sec-type="description" id="SECID0ENWAI"><title>Description of the holotype.</title><p>Spire somewhat elevated; protoconch consists of ca 1.25–1.5 whorls (the holotype is corroded at the protoconch-teleoconch junction), rather smooth, moderately glossy; teleoconch with very strong, equidistant, widely spaced ribs (42 on the body whorl); between main ribs some fine wrinkles discernible; entire shell with 3.75 whorls; aperture semilunar, toothless; peristome slightly thickened and expanded; umbilicus funnel-shaped, relatively narrow.</p><p>
            <bold>Measurements.</bold> SW: 2.2 mm, SH: 1.2 mm, AW: 0.8 mm, AH: ca. 0.8 mm, AA = 63°(holotype).</p></tp:treatment-sec><tp:treatment-sec sec-type="Differential diagnosis" id="SECID0EWWAI"><title>Differential diagnosis.</title><p>The widely spaced ribs are similar to <italic><tp:taxon-name><tp:taxon-name-part taxon-name-part-type="genus" reg="Spelaeodiscus">S.</tp:taxon-name-part> <tp:taxon-name-part taxon-name-part-type="species" reg="hunyadii">hunyadii</tp:taxon-name-part></tp:taxon-name></italic> sp. n., but the less oblique aperture distinguishes <italic><tp:taxon-name><tp:taxon-name-part taxon-name-part-type="genus" reg="Spelaeodiscus">S.</tp:taxon-name-part> <tp:taxon-name-part taxon-name-part-type="species" reg="latecostatus">latecostatus</tp:taxon-name-part></tp:taxon-name></italic> sp. n. from the other new species. <italic><tp:taxon-name><tp:taxon-name-part taxon-name-part-type="genus" reg="Spelaeodiscus">Spelaeodiscus</tp:taxon-name-part> <tp:taxon-name-part taxon-name-part-type="species" reg="dejongi">dejongi</tp:taxon-name-part></tp:taxon-name></italic>, which lives sympatrically with <italic><tp:taxon-name><tp:taxon-name-part taxon-name-part-type="genus" reg="Spelaeodiscus">S.</tp:taxon-name-part> <tp:taxon-name-part taxon-name-part-type="species" reg="latecostatus">latecostatus</tp:taxon-name-part></tp:taxon-name></italic> sp. n., is similar in shell shape and size and the formation of the aperture, but has much denser ribs.</p></tp:treatment-sec><tp:treatment-sec sec-type="variation" id="SECID0EIYAI"><title>Variation among specimens.</title><p>See remarks.</p></tp:treatment-sec><tp:treatment-sec sec-type="etymology" id="SECID0ENYAI"><title>Etymology.</title><p>This new species is named after its remarkably widely spaced ribs.</p></tp:treatment-sec><tp:treatment-sec sec-type="distribution" id="SECID0ESYAI"><title>Distribution.</title><p>See under Remarks and Figure <xref ref-type="fig" rid="F7">7</xref>.</p></tp:treatment-sec><tp:treatment-sec sec-type="remarks" id="SECID0E3YAI"><title>Remarks.</title><p>The holotype of this species was found in a large sample of <italic><tp:taxon-name><tp:taxon-name-part taxon-name-part-type="genus" reg="Spelaeodiscus">S.</tp:taxon-name-part> <tp:taxon-name-part taxon-name-part-type="species" reg="dejongi">dejongi</tp:taxon-name-part></tp:taxon-name></italic>. Therefore, even if the shell shape does not differ from that species, the widely spaced ribs indicate that <italic><tp:taxon-name><tp:taxon-name-part taxon-name-part-type="genus" reg="Spelaeodiscus">S.</tp:taxon-name-part> <tp:taxon-name-part taxon-name-part-type="species" reg="latecostatus">latecostatus</tp:taxon-name-part></tp:taxon-name></italic> sp. n. differs from <italic><tp:taxon-name><tp:taxon-name-part taxon-name-part-type="genus" reg="Spelaeodiscus">S.</tp:taxon-name-part> <tp:taxon-name-part taxon-name-part-type="species" reg="dejongi">dejongi</tp:taxon-name-part></tp:taxon-name></italic> on species level. Three shells from 1 km S of Seoća possess denser ribs than other <italic><tp:taxon-name><tp:taxon-name-part taxon-name-part-type="genus" reg="Spelaeodiscus">S.</tp:taxon-name-part> <tp:taxon-name-part taxon-name-part-type="species" reg="dejongi">dejongi</tp:taxon-name-part></tp:taxon-name></italic> populations (47–54 ribs on the body whorl), but obviously the rib density is lower than that of the holotype of <italic><tp:taxon-name><tp:taxon-name-part taxon-name-part-type="genus" reg="Spelaeodiscus">S.</tp:taxon-name-part> <tp:taxon-name-part taxon-name-part-type="species" reg="latecostatus">latecostatus</tp:taxon-name-part></tp:taxon-name></italic> sp. n. Since the rib density of that population is intermediate between <italic><tp:taxon-name><tp:taxon-name-part taxon-name-part-type="genus" reg="Spelaeodiscus">S.</tp:taxon-name-part> <tp:taxon-name-part taxon-name-part-type="species" reg="dejongi">dejongi</tp:taxon-name-part></tp:taxon-name></italic> and <italic><tp:taxon-name><tp:taxon-name-part taxon-name-part-type="genus" reg="Spelaeodiscus">S.</tp:taxon-name-part> <tp:taxon-name-part taxon-name-part-type="species" reg="latecostatus">latecostatus</tp:taxon-name-part></tp:taxon-name></italic> sp. n., it is not possible to decide which species it belongs to. More populations around the sample from 1 km S of Seoća site are necessary in order to provide a reliable identification. Here we provisionally identify those shells as <tp:taxon-name><tp:taxon-name-part taxon-name-part-type="genus" reg="Spelaeodiscus">Spelaeodiscus</tp:taxon-name-part> <tp:taxon-name-part taxon-name-part-type="uncertainty-rank">cf.</tp:taxon-name-part> <tp:taxon-name-part taxon-name-part-type="species" reg="latecostatus">latecostatus</tp:taxon-name-part></tp:taxon-name> sp. n.</p></tp:treatment-sec><tp:treatment-sec sec-type="conservation status" id="SECID0E32AI"><title>Conservation status.</title><p>To our present knowledge this species is very rare (currently known from two locations) and thus AOO is smaller than 20 km<sup>2</sup>. However, there is no reason to suppose that AOO, EOO, number of locations, number of subpopulations or the number of mature individuals are declining or extremely fluctuating. Therefore, it might be assessed as Near Threatened (NT).</p></tp:treatment-sec><tp:treatment-sec><!--Section generated to contain objects referenced in tp:taxon-treatment.--><fig id="F10" position="float" orientation="portrait"><label>Figure 10.</label><caption><p>Shells of <italic><tp:taxon-name><tp:taxon-name-part taxon-name-part-type="genus" reg="Spelaeodiscus">Spelaeodiscus</tp:taxon-name-part></tp:taxon-name></italic> Brusina, 1886 species. <bold>A–E</bold> <italic><tp:taxon-name><tp:taxon-name-part taxon-name-part-type="genus" reg="Spelaeodiscus">Spelaeodiscus</tp:taxon-name-part> <tp:taxon-name-part taxon-name-part-type="species" reg="hunyadii">hunyadii</tp:taxon-name-part></tp:taxon-name></italic> sp. n., holotype (<abbrev xmlns:xlink="http://www.w3.org/1999/xlink" content-type="institution" xlink:title="Hungarian Natural History Museum" id="ABBRID0EORAI" xlink:type="simple">HNHM</abbrev> 103210) <bold>F–J</bold> <italic><tp:taxon-name><tp:taxon-name-part taxon-name-part-type="genus" reg="Spelaeodiscus">Spelaeodiscus</tp:taxon-name-part> <tp:taxon-name-part taxon-name-part-type="species" reg="latecostatus">latecostatus</tp:taxon-name-part></tp:taxon-name></italic> sp. n., holotype (<abbrev xmlns:xlink="http://www.w3.org/1999/xlink" content-type="institution" xlink:title="Hungarian Natural History Museum" id="ABBRID0EASAI" xlink:type="simple">HNHM</abbrev> 103214) <bold>K–O</bold> <tp:taxon-name><tp:taxon-name-part taxon-name-part-type="genus" reg="Spelaeodiscus">Spelaeodiscus</tp:taxon-name-part> <tp:taxon-name-part taxon-name-part-type="uncertainty-rank">cf.</tp:taxon-name-part> <tp:taxon-name-part taxon-name-part-type="species" reg="latecostatus">latecostatus</tp:taxon-name-part></tp:taxon-name> sp. n., Montenegro, Seoća S 1 km (<abbrev xmlns:xlink="http://www.w3.org/1999/xlink" content-type="institution" xlink:title="Hungarian Natural History Museum" id="ABBRID0EUSAI" xlink:type="simple">HNHM</abbrev> 103213).</p></caption><graphic xmlns:xlink="http://www.w3.org/1999/xlink" xlink:href="zookeys-769-013-g010.jpg" position="float" orientation="portrait" xlink:type="simple" id="oo_211844.jpg"/></fig><fig id="F7" position="float" orientation="portrait"><label>Figure 7.</label><caption><p>Distribution of <italic><tp:taxon-name><tp:taxon-name-part taxon-name-part-type="genus" reg="Spelaeodiscus">Spelaeodiscus</tp:taxon-name-part></tp:taxon-name></italic> Brusina, 1886 species.</p></caption><graphic xmlns:xlink="http://www.w3.org/1999/xlink" xlink:href="zookeys-769-013-g007.jpg" position="float" orientation="portrait" xlink:type="simple" id="oo_211841.jpg"/></fig></tp:treatment-sec></tp:taxon-treatment>
