# Supplementary material for: Revision of the subterranean genus Spelaeodiscus Brusina, 1886 (Gastropoda, Pulmonata, Spelaeodiscidae)
Source: Zookeys. 2018 Jun 26;(769):13–48. doi: 10.3897/zookeys.769.25258 (PMC6030179; doi:10.3897/zookeys.769.25258)
Supplement: XML Treatment for Spelaeodiscus obodensis [file zookeys.769.25258-treatment11.xml]

<!DOCTYPE tp:taxon-treatment
  PUBLIC "-//TaxonX//DTD Taxonomic Treatment Publishing DTD v0 20100105//EN" "tax-treatment-NSO.dtd">
<tp:taxon-treatment xmlns:tp="http://www.plazi.org/taxpub"><tp:treatment-meta><kwd-group><label>Taxon classification</label><kwd><named-content xmlns:xlink="http://www.w3.org/1999/xlink" content-type="kingdom">Animalia</named-content></kwd><kwd><named-content xmlns:xlink="http://www.w3.org/1999/xlink" content-type="order">Stylommatophora</named-content></kwd><kwd><named-content xmlns:xlink="http://www.w3.org/1999/xlink" content-type="family">Spelaeodiscidae</named-content></kwd></kwd-group><mixed-citation publication-type="journal"><person-group><name><surname>Páll-Gergely</surname><given-names>Barna</given-names></name><name><surname>Deli</surname><given-names>Tamás</given-names></name><name><surname>Erőss</surname><given-names>Zoltán Péter</given-names></name><name><surname>Reischütz</surname><given-names>Peter L.</given-names></name><name><surname>Reischütz</surname><given-names>Alexander</given-names></name><name><surname>Fehér</surname><given-names>Zoltán</given-names></name></person-group><article-title>Revision of the subterranean genus <italic><tp:taxon-name><tp:taxon-name-part taxon-name-part-type="genus" reg="Spelaeodiscus">Spelaeodiscus</tp:taxon-name-part></tp:taxon-name></italic> Brusina, 1886 (<tp:taxon-name><tp:taxon-name-part taxon-name-part-type="class">Gastropoda</tp:taxon-name-part></tp:taxon-name>, <tp:taxon-name><tp:taxon-name-part taxon-name-part-type="infraclass">Pulmonata</tp:taxon-name-part></tp:taxon-name>, <tp:taxon-name><tp:taxon-name-part taxon-name-part-type="family">Spelaeodiscidae</tp:taxon-name-part></tp:taxon-name>)</article-title><source>Zookeys</source><day>26</day><month>6</month><year>2018</year><volume>2018</volume><issue>769</issue><fpage>13</fpage><lpage>48</lpage><pub-id pub-id-type="doi">10.3897/zookeys.769.25258</pub-id></mixed-citation></tp:treatment-meta><tp:nomenclature><tp:taxon-name>
            <tp:taxon-name-part taxon-name-part-type="genus" reg="Spelaeodiscus">Spelaeodiscus</tp:taxon-name-part>
            <tp:taxon-name-part taxon-name-part-type="species" reg="obodensis">obodensis</tp:taxon-name-part>
          </tp:taxon-name><tp:taxon-authority>Bole, 1965</tp:taxon-authority><xref ref-type="fig" rid="F11">Figures 11</xref><xref ref-type="fig" rid="F12">, 12</xref><tp:nomenclature-citation-list><tp:nomenclature-citation><tp:taxon-name>
                <tp:taxon-name-part taxon-name-part-type="genus" reg="Spelaeodiscus">Spelaeodiscus</tp:taxon-name-part> <tp:taxon-name-part taxon-name-part-type="species" reg="obodensis">obodensis</tp:taxon-name-part></tp:taxon-name><comment>Bole, 1965: 350, plate 76, fig. D.</comment></tp:nomenclature-citation><tp:nomenclature-citation><tp:taxon-name>
                <tp:taxon-name-part taxon-name-part-type="genus" reg="Spelaeodiscus">Spelaeodiscus</tp:taxon-name-part> (<tp:taxon-name-part taxon-name-part-type="subgenus" reg="Spelaeodiscus">Spelaeodiscus</tp:taxon-name-part>) <tp:taxon-name-part taxon-name-part-type="species" reg="obodensis">obodensis</tp:taxon-name-part></tp:taxon-name><comment>— <xref ref-type="bibr" rid="B13">Gittenberger 1969</xref>: 296–297, fig. 1.</comment></tp:nomenclature-citation><tp:nomenclature-citation><tp:taxon-name>
                <tp:taxon-name-part taxon-name-part-type="genus" reg="Spelaeodiscus">Spelaeodiscus</tp:taxon-name-part> <tp:taxon-name-part taxon-name-part-type="species" reg="obodensis">obodensis</tp:taxon-name-part></tp:taxon-name><comment>— <xref ref-type="bibr" rid="B45">Welter-Schultes 2012</xref>: 213. (partim: the photos show <tp:taxon-name><tp:taxon-name-part taxon-name-part-type="genus" reg="Spelaeodiscus">S.</tp:taxon-name-part> <tp:taxon-name-part taxon-name-part-type="species" reg="unidentatus">unidentatus</tp:taxon-name-part></tp:taxon-name> specimens)</comment></tp:nomenclature-citation></tp:nomenclature-citation-list></tp:nomenclature><tp:treatment-sec sec-type="type material" id="SECID0EO6AI"><title>Type material.</title><p>Obodska pećina, Rij. Crnojevića, Mtg., September 1956, <abbrev xmlns:xlink="http://www.w3.org/1999/xlink" content-type="institution" xlink:title="Jovan Hadži Institute of Biology" id="ABBRID0EU6AI" xlink:type="simple">MZBI</abbrev> 1018 (2 adult and 3 juvenile/broken syntypes, photos were examined, Figure <xref ref-type="fig" rid="F12">12A</xref>).</p></tp:treatment-sec><tp:treatment-sec sec-type="material" id="SECID0E46AI"><title>Material examined.</title><p>Vodna jama (Lovćen), coll. Edlauer ex coll. Kuščer, <abbrev xmlns:xlink="http://www.w3.org/1999/xlink" content-type="institution" xlink:title="Naturhistorisches Museum Wien" id="ABBRID0EDABI" xlink:type="simple">NHMW</abbrev> 48543/2 (det. Gittenberger, 1973 Sep.); Same data, <abbrev xmlns:xlink="http://www.w3.org/1999/xlink" content-type="institution" xlink:title="Naturhistorisches Museum Wien" id="ABBRID0EIABI" xlink:type="simple">NHMW</abbrev> 49765/2; Montenegro, Ostrog, rocks below the upper parking lot, 820 m a.s.l., <named-content xmlns:xlink="http://www.w3.org/1999/xlink" content-type="dwc:verbatimCoordinates" xlink:type="simple"><named-content content-type="geo-json" specific-use="{&#34;type&#34;:&#34;Point&#34;,&#34;coordinates&#34;:[19.029067,42.675567]}" id="NCID0EQABI" xlink:type="simple">42°40.534'N, 19°1.744'E</named-content></named-content>, leg. A. Reischütz, P. L. Reischütz &amp; N. Steiner-Reischütz, May 2017, <abbrev xmlns:xlink="http://www.w3.org/1999/xlink" content-type="institution" xlink:title="Collection Reischütz" id="ABBRID0EVABI" xlink:type="simple">REI</abbrev>/1; Montenegro, Ostrog, entrance of the penultimate parking lot, 770 m a.s.l., <named-content xmlns:xlink="http://www.w3.org/1999/xlink" content-type="dwc:verbatimCoordinates" xlink:type="simple"><named-content content-type="geo-json" specific-use="{&#34;type&#34;:&#34;Point&#34;,&#34;coordinates&#34;:[19.027717,42.675167]}" id="NCID0E4ABI" xlink:type="simple">42°40.510'N, 19°1.663'E</named-content></named-content>, leg. A. Reischütz, P. L. Reischütz &amp; N. Steiner-Reischütz, May 2017, <abbrev xmlns:xlink="http://www.w3.org/1999/xlink" content-type="institution" xlink:title="Naturhistorisches Museum Wien" id="ABBRID0ECBBI" xlink:type="simple">NHMW</abbrev> 112365 (photographed shell, Fig. <xref ref-type="fig" rid="F11">11F–J</xref>), <abbrev xmlns:xlink="http://www.w3.org/1999/xlink" content-type="institution" xlink:title="Collection Reischütz" id="ABBRID0ELBBI" xlink:type="simple">REI</abbrev>/1; Montenegro, Ostrog, 1 km north from Hotel Sokoline on the new street to Podgorica, 630 m a.s.l., <named-content xmlns:xlink="http://www.w3.org/1999/xlink" content-type="dwc:verbatimCoordinates" xlink:type="simple"><named-content content-type="geo-json" specific-use="{&#34;type&#34;:&#34;Point&#34;,&#34;coordinates&#34;:[19.036467,42.658300]}" id="NCID0ETBBI" xlink:type="simple">42°39.498'N, 19°2.188'E</named-content></named-content>, leg. A. Reischütz, P. L. Reischütz &amp; N. Steiner-Reischütz, May 2017, <abbrev xmlns:xlink="http://www.w3.org/1999/xlink" content-type="institution" xlink:title="Collection Reischütz" id="ABBRID0EYBBI" xlink:type="simple">REI</abbrev>/2; Montenegro, 500 m south of the bridge over the Sitnica river, north of Podgorica, 45 m a.s.l., <named-content xmlns:xlink="http://www.w3.org/1999/xlink" content-type="dwc:verbatimCoordinates" xlink:type="simple"><named-content content-type="geo-json" specific-use="{&#34;type&#34;:&#34;Point&#34;,&#34;coordinates&#34;:[19.180417,42.457883]}" id="NCID0EACBI" xlink:type="simple">42°27.473'N, 19°10.825'E</named-content></named-content>, leg. A. Reischütz, N. Reischütz &amp; P. L. Reischütz, Apr. 2012, <abbrev xmlns:xlink="http://www.w3.org/1999/xlink" content-type="institution" xlink:title="Naturhistorisches Museum Wien" id="ABBRID0EFCBI" xlink:type="simple">NHMW</abbrev> 112366/1 (photographed shell, Fig. <xref ref-type="fig" rid="F11">11K–O</xref>), <abbrev xmlns:xlink="http://www.w3.org/1999/xlink" content-type="institution" xlink:title="Collection Reischütz" id="ABBRID0EOCBI" xlink:type="simple">REI</abbrev>/2; Yugoslavia: Pečina u Peckom Brdu bg., above Začir, leg. L. Pintér &amp; P. Subai, 20 Jul. 1972, <abbrev xmlns:xlink="http://www.w3.org/1999/xlink" content-type="institution" xlink:title="Hungarian Natural History Museum" id="ABBRID0ETCBI" xlink:type="simple">HNHM</abbrev> 41127/2; Same data, <abbrev xmlns:xlink="http://www.w3.org/1999/xlink" content-type="institution" xlink:title="Hungarian Natural History Museum" id="ABBRID0EYCBI" xlink:type="simple">HNHM</abbrev> 18062/3 (one of them is photographed, Fig. <xref ref-type="fig" rid="F11">11A–E</xref>); Montenegro, Pečina u peckom Brdu bei Začir (Brdu-cave at Začir), leg. H. Schütt, 06.06.1978, <abbrev xmlns:xlink="http://www.w3.org/1999/xlink" content-type="institution" xlink:title="Hungarian Natural History Museum" id="ABBRID0EBDBI" xlink:type="simple">HNHM</abbrev> 42402/3.</p></tp:treatment-sec><tp:treatment-sec sec-type="diagnosis" id="SECID0EGDBI"><title>Diagnosis.</title><p>A medium sized species with elevated spire, roughly sculptured protoconch, strong ribs on the teleoconch, and toothless aperture.</p></tp:treatment-sec><tp:treatment-sec sec-type="description" id="SECID0ELDBI"><title>Description.</title><p>Spire elevated, shell low conical; protoconch consists of 1.25–1.5 whorls, roughly granulated/”hammered”, matte, not glossy; teleoconch with strong, equidistant ribs that are supported by fine periostracal filaments in fresh shells; rib density variable (43–76 ribs on body whorl), usually widely spaced; between main ribs some fine wrinkles discernible; entire shell with 3.75–4 whorls; aperture semilunar, toothless; peristome slightly thickened and expanded, especially in direction of the umbilicus; umbilicus funnel-shaped, relatively narrow.</p><p>
            <bold>Measurements.</bold> SW: 2.6–3.0 mm (median = 2.8 mm), SH: 1.6–1.9 mm (median = 1.7 mm), AW: 0.9–1.2 mm (median = 1.1 mm), AH: 1.0–1.2 mm (median = 1.1 mm), AA = 64–70°(n = 10; largest and smallest specimens of multiple populations measured).</p></tp:treatment-sec><tp:treatment-sec sec-type="Differential diagnosis" id="SECID0EUDBI"><title>Differential diagnosis.</title><p>The most similar species is <italic><tp:taxon-name><tp:taxon-name-part taxon-name-part-type="genus" reg="Spelaeodiscus">S.</tp:taxon-name-part> <tp:taxon-name-part taxon-name-part-type="species" reg="dejongi">dejongi</tp:taxon-name-part></tp:taxon-name></italic>, which usually has a lower spire, weaker ribs, and a glossy protoconch.</p></tp:treatment-sec><tp:treatment-sec sec-type="variation" id="SECID0EFEBI"><title>Variation among specimens.</title><p>This species is the most variable in terms of shell size and rib density.</p></tp:treatment-sec><tp:treatment-sec sec-type="distribution" id="SECID0EKEBI"><title>Distribution.</title><p>This species is found northwest of the Shkodër Lake Basin, as well as in the Zeta River Valley between Podgorica and the Ostrog Monastery (Figure <xref ref-type="fig" rid="F4">4</xref>). The Albanian record given by <xref ref-type="bibr" rid="B34">Reischütz et al. (2013)</xref> and referred by <xref ref-type="bibr" rid="B30">Reischütz (2017c)</xref> is actually <italic><tp:taxon-name><tp:taxon-name-part taxon-name-part-type="genus" reg="Spelaeodiscus">S.</tp:taxon-name-part> <tp:taxon-name-part taxon-name-part-type="species" reg="albanicus">albanicus</tp:taxon-name-part> <tp:taxon-name-part taxon-name-part-type="subspecies" reg="edentatus">edentatus</tp:taxon-name-part></tp:taxon-name></italic> ssp. n. So far, no Albanian occurrence is known.</p></tp:treatment-sec><tp:treatment-sec sec-type="conservation status" id="SECID0ENFBI"><title>Conservation status.</title><p>As there are at least seven known locations and no reason to suppose that the habitat quality, habitat extent or population are deteriorating or extremely fluctuating, it was assessed as Least Concern (<abbrev xmlns:xlink="http://www.w3.org/1999/xlink" xlink:title="Least Concern" xlink:type="simple">LC</abbrev>) by <xref ref-type="bibr" rid="B30">Reischütz (2017c)</xref>.</p><fig id="F11" position="float" orientation="portrait"><label>Figure 11.</label><caption><p>
          <italic><tp:taxon-name><tp:taxon-name-part taxon-name-part-type="genus" reg="Spelaeodiscus">Spelaeodiscus</tp:taxon-name-part> <tp:taxon-name-part taxon-name-part-type="species" reg="obodensis">obodensis</tp:taxon-name-part></tp:taxon-name></italic> Bole, 1965. <bold>A–E</bold> Pecina u Peckom Brdu cave, above Zacir (<abbrev xmlns:xlink="http://www.w3.org/1999/xlink" content-type="institution" xlink:title="Hungarian Natural History Museum" id="ABBRID0EMGBI" xlink:type="simple">HNHM</abbrev> 18062) <bold>F–J</bold> Montenegro, Ostrog, entrance of the penultimate parking lot (<abbrev xmlns:xlink="http://www.w3.org/1999/xlink" content-type="institution" xlink:title="Naturhistorisches Museum Wien" id="ABBRID0ETGBI" xlink:type="simple">NHMW</abbrev> 112365) <bold>K–O</bold> Montenegro, 500 m south of the bridge over the Sitnica river (<abbrev xmlns:xlink="http://www.w3.org/1999/xlink" content-type="institution" xlink:title="Naturhistorisches Museum Wien" id="ABBRID0E1GBI" xlink:type="simple">NHMW</abbrev> 112366).</p></caption><graphic xmlns:xlink="http://www.w3.org/1999/xlink" xlink:href="zookeys-769-013-g011.jpg" position="float" orientation="portrait" xlink:type="simple" id="oo_211845.jpg"/></fig><fig id="F12" position="float" orientation="portrait"><label>Figure 12.</label><caption><p>Type sample of <italic><tp:taxon-name><tp:taxon-name-part taxon-name-part-type="genus" reg="Spelaeodiscus">Spelaeodiscus</tp:taxon-name-part> <tp:taxon-name-part taxon-name-part-type="species" reg="obodensis">obodensis</tp:taxon-name-part></tp:taxon-name></italic> Bole, 1965 (<bold>A</bold>) and <italic><tp:taxon-name><tp:taxon-name-part taxon-name-part-type="genus" reg="Spelaeodiscus">Spelaeodiscus</tp:taxon-name-part> <tp:taxon-name-part taxon-name-part-type="species" reg="unidentatus">unidentatus</tp:taxon-name-part> <tp:taxon-name-part taxon-name-part-type="subspecies" reg="unidentatus">unidentatus</tp:taxon-name-part></tp:taxon-name></italic> Bole, 1961 (<bold>B</bold>).</p></caption><graphic xmlns:xlink="http://www.w3.org/1999/xlink" xlink:href="zookeys-769-013-g012.jpg" position="float" orientation="portrait" xlink:type="simple" id="oo_211846.jpg"/></fig></tp:treatment-sec><tp:treatment-sec><!--Section generated to contain objects referenced in tp:taxon-treatment.--><fig id="F4" position="float" orientation="portrait"><label>Figure 4.</label><caption><p>Distribution of <italic><tp:taxon-name><tp:taxon-name-part taxon-name-part-type="genus" reg="Spelaeodiscus">Spelaeodiscus</tp:taxon-name-part></tp:taxon-name></italic> Brusina, 1886 species.</p></caption><graphic xmlns:xlink="http://www.w3.org/1999/xlink" xlink:href="zookeys-769-013-g004.jpg" position="float" orientation="portrait" xlink:type="simple" id="oo_211838.jpg"/></fig></tp:treatment-sec><ref-list><ref id="B13"><mixed-citation xmlns:xlink="http://www.w3.org/1999/xlink" xlink:type="simple">
          <person-group><name name-style="western"><surname>Gittenberger</surname><given-names>E</given-names></name></person-group> (<year>1969</year>) <article-title>Beiträge zur Kenntnis der <tp:taxon-name><tp:taxon-name-part taxon-name-part-type="superfamily">Pupillacea</tp:taxon-name-part></tp:taxon-name> I. Die Spelaeodiscinae.</article-title> <source>Zoologische Mededelingen</source> <volume>43</volume>(<issue>22</issue>): <fpage>287</fpage>–<lpage>306</lpage>.</mixed-citation></ref><ref id="B45"><mixed-citation xmlns:xlink="http://www.w3.org/1999/xlink" xlink:type="simple">
          <person-group><name name-style="western"><surname>Welter-Schultes</surname><given-names>FW</given-names></name></person-group> (<year>2012</year>) European non-marine molluscs, a guide for species identification. Planet Poster Editions, Göttingen, 679 + 78 pp.</mixed-citation></ref><ref id="B34"><mixed-citation xmlns:xlink="http://www.w3.org/1999/xlink" xlink:type="simple">
          <person-group><name name-style="western"><surname>Reischütz</surname><given-names>A</given-names></name><name name-style="western"><surname>Reischütz</surname><given-names>N</given-names></name><name name-style="western"><surname>Reischütz</surname><given-names>PL</given-names></name></person-group> (<year>2013</year>) <article-title>Beiträge zur Kenntnis der Molluskenfauna Albaniens.</article-title> <source>Nachrichtenblatt der Ersten Vorarlberger Malakologischen Gesellschaft</source> <volume>20</volume>: <fpage>61</fpage>–<lpage>64</lpage>.</mixed-citation></ref><ref id="B30"><mixed-citation xmlns:xlink="http://www.w3.org/1999/xlink" xlink:type="simple">
          <person-group><name name-style="western"><surname>Reischütz</surname><given-names>A</given-names></name></person-group> (<year>2017c</year>) <italic><tp:taxon-name><tp:taxon-name-part taxon-name-part-type="genus">Spelaeodiscus</tp:taxon-name-part> <tp:taxon-name-part taxon-name-part-type="species">obodensis</tp:taxon-name-part></tp:taxon-name></italic>. The IUCN Red List of Threatened Species 2017: e.T170912A1318600. <ext-link xlink:type="simple" ext-link-type="doi" xlink:href="10.2305/IUCN.UK.2017-3.RLTS.T170912A1318600.en">http://dx.doi.org/10.2305/IUCN.UK.2017-3.RLTS.T170912A1318600.en</ext-link> [Downloaded on 24 April 2018]</mixed-citation></ref></ref-list></tp:taxon-treatment>
