# Supplementary material for: Revision of the subterranean genus Spelaeodiscus Brusina, 1886 (Gastropoda, Pulmonata, Spelaeodiscidae)
Source: Zookeys. 2018 Jun 26;(769):13–48. doi: 10.3897/zookeys.769.25258 (PMC6030179; doi:10.3897/zookeys.769.25258)
Supplement: XML Treatment for Spelaeodiscus unidentatus unidentatus [file zookeys.769.25258-treatment13.xml]

<!DOCTYPE tp:taxon-treatment
  PUBLIC "-//TaxonX//DTD Taxonomic Treatment Publishing DTD v0 20100105//EN" "tax-treatment-NSO.dtd">
<tp:taxon-treatment xmlns:tp="http://www.plazi.org/taxpub"><tp:treatment-meta><kwd-group><label>Taxon classification</label><kwd><named-content xmlns:xlink="http://www.w3.org/1999/xlink" content-type="kingdom">Animalia</named-content></kwd><kwd><named-content xmlns:xlink="http://www.w3.org/1999/xlink" content-type="order">Stylommatophora</named-content></kwd><kwd><named-content xmlns:xlink="http://www.w3.org/1999/xlink" content-type="family">Spelaeodiscidae</named-content></kwd></kwd-group><mixed-citation publication-type="journal"><person-group><name><surname>Páll-Gergely</surname><given-names>Barna</given-names></name><name><surname>Deli</surname><given-names>Tamás</given-names></name><name><surname>Erőss</surname><given-names>Zoltán Péter</given-names></name><name><surname>Reischütz</surname><given-names>Peter L.</given-names></name><name><surname>Reischütz</surname><given-names>Alexander</given-names></name><name><surname>Fehér</surname><given-names>Zoltán</given-names></name></person-group><article-title>Revision of the subterranean genus <italic><tp:taxon-name><tp:taxon-name-part taxon-name-part-type="genus" reg="Spelaeodiscus">Spelaeodiscus</tp:taxon-name-part></tp:taxon-name></italic> Brusina, 1886 (<tp:taxon-name><tp:taxon-name-part taxon-name-part-type="class">Gastropoda</tp:taxon-name-part></tp:taxon-name>, <tp:taxon-name><tp:taxon-name-part taxon-name-part-type="infraclass">Pulmonata</tp:taxon-name-part></tp:taxon-name>, <tp:taxon-name><tp:taxon-name-part taxon-name-part-type="family">Spelaeodiscidae</tp:taxon-name-part></tp:taxon-name>)</article-title><source>Zookeys</source><day>26</day><month>6</month><year>2018</year><volume>2018</volume><issue>769</issue><fpage>13</fpage><lpage>48</lpage><pub-id pub-id-type="doi">10.3897/zookeys.769.25258</pub-id></mixed-citation></tp:treatment-meta><tp:nomenclature><tp:taxon-name>
            <tp:taxon-name-part taxon-name-part-type="genus" reg="Spelaeodiscus">Spelaeodiscus</tp:taxon-name-part>
            <tp:taxon-name-part taxon-name-part-type="species" reg="unidentatus">unidentatus</tp:taxon-name-part>
            <tp:taxon-name-part taxon-name-part-type="subspecies" reg="unidentatus">unidentatus</tp:taxon-name-part>
          </tp:taxon-name><tp:taxon-authority>Bole, 1961</tp:taxon-authority><xref ref-type="fig" rid="F13">Figure 13</xref><tp:nomenclature-citation-list><tp:nomenclature-citation><tp:taxon-name>
                <tp:taxon-name-part taxon-name-part-type="genus" reg="Spelaeodiscus">Spelaeodiscus</tp:taxon-name-part> <tp:taxon-name-part taxon-name-part-type="species" reg="unidentatus">unidentatus</tp:taxon-name-part></tp:taxon-name><comment>Bole, 1961: 205 fig. 1a–d.</comment></tp:nomenclature-citation><tp:nomenclature-citation><tp:taxon-name>
                <tp:taxon-name-part taxon-name-part-type="genus" reg="Spelaeodiscus">Spelaeodiscus</tp:taxon-name-part> <tp:taxon-name-part taxon-name-part-type="species" reg="unidentatus">unidentatus</tp:taxon-name-part></tp:taxon-name><comment>— <xref ref-type="bibr" rid="B5">Bole 1965</xref>: 350–351, fig. 1a, 2b, plate 76, fig. C.</comment></tp:nomenclature-citation><tp:nomenclature-citation><tp:taxon-name>
                <tp:taxon-name-part taxon-name-part-type="genus" reg="Spelaeodiscus">Spelaeodiscus</tp:taxon-name-part> (<tp:taxon-name-part taxon-name-part-type="subgenus" reg="Spelaeodiscus">Spelaeodiscus</tp:taxon-name-part>) <tp:taxon-name-part taxon-name-part-type="species" reg="unidentatus">unidentatus</tp:taxon-name-part></tp:taxon-name><comment>— <xref ref-type="bibr" rid="B13">Gittenberger 1969</xref>: 297, fig. 1.</comment></tp:nomenclature-citation><tp:nomenclature-citation><tp:taxon-name>
                <tp:taxon-name-part taxon-name-part-type="genus" reg="Spelaeodiscus">Spelaeodiscus</tp:taxon-name-part> <tp:taxon-name-part taxon-name-part-type="species" reg="unidentatus">unidentatus</tp:taxon-name-part></tp:taxon-name><comment>— <xref ref-type="bibr" rid="B45">Welter-Schultes 2012</xref>: 214.</comment></tp:nomenclature-citation></tp:nomenclature-citation-list></tp:nomenclature><tp:treatment-sec sec-type="type material" id="SECID0ELOBI"><title>Type material.</title><p>Obodska pećina, Rij. Crnojevića, Mtg., 1956 September, <abbrev xmlns:xlink="http://www.w3.org/1999/xlink" content-type="institution" xlink:title="Jovan Hadži Institute of Biology" id="ABBRID0EROBI" xlink:type="simple">MZBI</abbrev> 1019/6 adult syntypes and some juvenile syntypes (photos of the sample where examined, Figure <xref ref-type="fig" rid="F12">12B</xref>). See also Remarks.</p></tp:treatment-sec><tp:treatment-sec sec-type="material" id="SECID0E1OBI"><title>Other material.</title><p>Bioče, N Titograd, Mtg. 23.09.1978, <abbrev xmlns:xlink="http://www.w3.org/1999/xlink" content-type="institution" xlink:title="Jovan Hadži Institute of Biology" id="ABBRID0EAPBI" xlink:type="simple">MZBI</abbrev> 15443 (photos of the sample where examined); Megara, Toluši, Titograd, Mtg. <abbrev xmlns:xlink="http://www.w3.org/1999/xlink" content-type="institution" xlink:title="Jovan Hadži Institute of Biology" id="ABBRID0EFPBI" xlink:type="simple">MZBI</abbrev> 2335 (photos of the sample where examined); Pećina od Zavora, Peuta, Titograd, Mtg. 01.11.1963, <abbrev xmlns:xlink="http://www.w3.org/1999/xlink" content-type="institution" xlink:title="Jovan Hadži Institute of Biology" id="ABBRID0EKPBI" xlink:type="simple">MZBI</abbrev> 2338 (photos of the sample where examined); Höhle bei Virpazar, leg. Dabović, coll. Edlauer, <abbrev xmlns:xlink="http://www.w3.org/1999/xlink" content-type="institution" xlink:title="Naturhistorisches Museum Wien" id="ABBRID0EPPBI" xlink:type="simple">NHMW</abbrev> 48881/1; Brošine cave (33), leg. Kuscer 10266/67, coll. Edlauer, <abbrev xmlns:xlink="http://www.w3.org/1999/xlink" content-type="institution" xlink:title="Naturhistorisches Museum Wien" id="ABBRID0EUPBI" xlink:type="simple">NHMW</abbrev> 38874/a (20 juvenile shells, “schlechte Expl”); Same data, <abbrev xmlns:xlink="http://www.w3.org/1999/xlink" content-type="institution" xlink:title="Naturhistorisches Museum Wien" id="ABBRID0EZPBI" xlink:type="simple">NHMW</abbrev> 58874/4 (“bessere Expl”); Virpazar, mit “oculus mundi”, leg. Dabović, coll. Edlauer, <abbrev xmlns:xlink="http://www.w3.org/1999/xlink" content-type="institution" xlink:title="Naturhistorisches Museum Wien" id="ABBRID0E5PBI" xlink:type="simple">NHMW</abbrev> 78988/3 juvenile shells (det. Gittenberger, but identification not certain); Smarjetna gora + Grabočica cave (drawing of a cave on the label), (Trnovo), <abbrev xmlns:xlink="http://www.w3.org/1999/xlink" content-type="institution" xlink:title="Naturhistorisches Museum Wien" id="ABBRID0EDQBI" xlink:type="simple">NHMW</abbrev> 78989/7; Same data, <abbrev xmlns:xlink="http://www.w3.org/1999/xlink" content-type="institution" xlink:title="Naturhistorisches Museum Wien" id="ABBRID0EIQBI" xlink:type="simple">NHMW</abbrev> 48086/5; Vodna jama (Lovćen), coll. Edlauer ex coll. Kuščer, <abbrev xmlns:xlink="http://www.w3.org/1999/xlink" content-type="institution" xlink:title="Naturhistorisches Museum Wien" id="ABBRID0ENQBI" xlink:type="simple">NHMW</abbrev> 48544/1; Same locality, coll. Edlauer, <abbrev xmlns:xlink="http://www.w3.org/1999/xlink" content-type="institution" xlink:title="Naturhistorisches Museum Wien" id="ABBRID0ESQBI" xlink:type="simple">NHMW</abbrev> 49764/1 (labelled as “<italic><tp:taxon-name><tp:taxon-name-part taxon-name-part-type="genus" reg="Spelaeodiscus">Spelaeodiscus</tp:taxon-name-part> <tp:taxon-name-part taxon-name-part-type="species" reg="albanicus">albanicus</tp:taxon-name-part> <tp:taxon-name-part taxon-name-part-type="subspecies" reg="hadzii">hadzii</tp:taxon-name-part></tp:taxon-name></italic>”); Montenegro, NNW of Virpazar, road between Rijeka Crnojevića and Virpazar, 0.4 km (in a straight line) W of Poseljani, 130 m a.s.l., <named-content xmlns:xlink="http://www.w3.org/1999/xlink" content-type="dwc:verbatimCoordinates" xlink:type="simple"><named-content content-type="geo-json" specific-use="{&#34;type&#34;:&#34;Point&#34;,&#34;coordinates&#34;:[19.048300,42.306017]}" id="NCID0EJRBI" xlink:type="simple">42°18.361'N, 19°02.898'E</named-content></named-content> (site code: 20171020F), leg. T. Deli, Z.P. Erőss, A. Hunyadi &amp; B. Páll-Gergely, 20.10.2017, <abbrev xmlns:xlink="http://www.w3.org/1999/xlink" content-type="institution" xlink:title="Collection Tamás Deli" id="ABBRID0EORBI" xlink:type="simple">DT</abbrev>/ca. 15, <abbrev xmlns:xlink="http://www.w3.org/1999/xlink" content-type="institution" xlink:title="Collection Zoltán Péter Erőss" id="ABBRID0ETRBI" xlink:type="simple">EZP</abbrev>/ca. 15, <abbrev xmlns:xlink="http://www.w3.org/1999/xlink" content-type="institution" xlink:title="Collection András Hunyadi" id="ABBRID0EYRBI" xlink:type="simple">HA</abbrev>/ca. 15, <abbrev xmlns:xlink="http://www.w3.org/1999/xlink" content-type="institution" xlink:title="Hungarian Natural History Museum" id="ABBRID0E4RBI" xlink:type="simple">HNHM</abbrev> 103248/5, <abbrev xmlns:xlink="http://www.w3.org/1999/xlink" content-type="institution" xlink:title="Collection Barna Páll-Gergely" id="ABBRID0ECSBI" xlink:type="simple">PGB</abbrev>/ca. 15; Montenegro, W of Rijeka Crnojevića, 1 km (in a straight line) NNE of Zaćir, above Obodska pećina, near the road, 320 m a.s.l., <named-content xmlns:xlink="http://www.w3.org/1999/xlink" content-type="dwc:verbatimCoordinates" xlink:type="simple"><named-content content-type="geo-json" specific-use="{&#34;type&#34;:&#34;Point&#34;,&#34;coordinates&#34;:[19.002083,42.352800]}" id="NCID0EKSBI" xlink:type="simple">42°21.168'N, 19°00.125'E</named-content></named-content> (site code: 2017.10.20J), leg. T. Deli, Z.P. Erőss, A. Hunyadi &amp; B. Páll-Gergely, 20.10.2017, <abbrev xmlns:xlink="http://www.w3.org/1999/xlink" content-type="institution" xlink:title="Collection Tamás Deli" id="ABBRID0EPSBI" xlink:type="simple">DT</abbrev>/ca. 18, <abbrev xmlns:xlink="http://www.w3.org/1999/xlink" content-type="institution" xlink:title="Collection Zoltán Péter Erőss" id="ABBRID0EUSBI" xlink:type="simple">EZP</abbrev>/ca. 18, <abbrev xmlns:xlink="http://www.w3.org/1999/xlink" content-type="institution" xlink:title="Collection András Hunyadi" id="ABBRID0EZSBI" xlink:type="simple">HA</abbrev>/ca. 18, <abbrev xmlns:xlink="http://www.w3.org/1999/xlink" content-type="institution" xlink:title="Hungarian Natural History Museum" id="ABBRID0E5SBI" xlink:type="simple">HNHM</abbrev> 103249/5, <abbrev xmlns:xlink="http://www.w3.org/1999/xlink" content-type="institution" xlink:title="Collection Barna Páll-Gergely" id="ABBRID0EDTBI" xlink:type="simple">PGB</abbrev>/ca. 18; Montenegro, 2 km north of Velje Brdo in the Zeta valley, north of Podgorica, 70 m a.s.l., <named-content xmlns:xlink="http://www.w3.org/1999/xlink" content-type="dwc:verbatimCoordinates" xlink:type="simple"><named-content content-type="geo-json" specific-use="{&#34;type&#34;:&#34;Point&#34;,&#34;coordinates&#34;:[19.240900,42.482200]}" id="NCID0ELTBI" xlink:type="simple">42°28.932'N, 19°14.454'E</named-content></named-content>, leg. A. Reischütz, P. L. Reischütz &amp; N. Steiner-Reischütz, May 2016, <abbrev xmlns:xlink="http://www.w3.org/1999/xlink" content-type="institution" xlink:title="Collection Reischütz" id="ABBRID0EQTBI" xlink:type="simple">REI</abbrev>/5; Montenegro, Morača valley, after the exit to the “China Road and Bridge” camp N of Bioće, 70 m a.s.l., <named-content xmlns:xlink="http://www.w3.org/1999/xlink" content-type="dwc:verbatimCoordinates" xlink:type="simple"><named-content content-type="geo-json" specific-use="{&#34;type&#34;:&#34;Point&#34;,&#34;coordinates&#34;:[19.310767,42.486117]}" id="NCID0EYTBI" xlink:type="simple">42°29.167'N, 19°18.646'E</named-content></named-content>, leg. A. Reischütz, P. L. Reischütz &amp; N. Steiner-Reischütz, May 2016, <abbrev xmlns:xlink="http://www.w3.org/1999/xlink" content-type="institution" xlink:title="Naturhistorisches Museum Wien" id="ABBRID0E4TBI" xlink:type="simple">NHMW</abbrev> 112368/1 (photographed shell, Fig. <xref ref-type="fig" rid="F13">13G–L</xref>), <abbrev xmlns:xlink="http://www.w3.org/1999/xlink" content-type="institution" xlink:title="Collection Reischütz" id="ABBRID0EGUBI" xlink:type="simple">REI</abbrev>/10; Montenegro, road between Rijeka Crnojevića and Hrvasi, 180 m a.s.l., <named-content xmlns:xlink="http://www.w3.org/1999/xlink" content-type="dwc:verbatimCoordinates" xlink:type="simple"><named-content content-type="geo-json" specific-use="{&#34;type&#34;:&#34;Point&#34;,&#34;coordinates&#34;:[19.071350,42.358183]}" id="NCID0EOUBI" xlink:type="simple">42°21.491'N, 19°4.281'E</named-content></named-content>, leg. A. Reischütz, N. Reischütz &amp; P. L. Reischütz, Apr. 2012, <abbrev xmlns:xlink="http://www.w3.org/1999/xlink" content-type="institution" xlink:title="Collection Reischütz" id="ABBRID0ETUBI" xlink:type="simple">REI</abbrev>/11; Montenegro, scree slope at the BMS-petrol station, south of the Morača gorge, 5 km south of Bioće, 90 m a.s.l., <named-content xmlns:xlink="http://www.w3.org/1999/xlink" content-type="dwc:verbatimCoordinates" xlink:type="simple"><named-content content-type="geo-json" specific-use="{&#34;type&#34;:&#34;Point&#34;,&#34;coordinates&#34;:[19.304650,42.484400]}" id="NCID0E2UBI" xlink:type="simple">42°29.064'N, 19°18.279'E</named-content></named-content>, leg. A. Reischütz, N. Reischütz &amp; P. L. Reischütz, Jul. 2008, <abbrev xmlns:xlink="http://www.w3.org/1999/xlink" content-type="institution" xlink:title="Collection Reischütz" id="ABBRID0EAVBI" xlink:type="simple">REI</abbrev>/1; Montenegro, spring 1 km south of the junction towards Njive, south of Rijeka Crnojevića, 150 m a.s.l., <named-content xmlns:xlink="http://www.w3.org/1999/xlink" content-type="dwc:verbatimCoordinates" xlink:type="simple"><named-content content-type="geo-json" specific-use="{&#34;type&#34;:&#34;Point&#34;,&#34;coordinates&#34;:[19.048333,42.304433]}" id="NCID0EIVBI" xlink:type="simple">42°18.266'N, 19°2.900'E</named-content></named-content>, leg. A. Reischütz, N. Reischütz &amp; P. L. Reischütz, Mar. 2011, <abbrev xmlns:xlink="http://www.w3.org/1999/xlink" content-type="institution" xlink:title="Naturhistorisches Museum Wien" id="ABBRID0ENVBI" xlink:type="simple">NHMW</abbrev> 112369/1 (photographed shell, Fig. <xref ref-type="fig" rid="F13">13M–R</xref>); Montenegro, Žabljak Crnojevića, fortress, 50 m a.s.l., <named-content xmlns:xlink="http://www.w3.org/1999/xlink" content-type="dwc:verbatimCoordinates" xlink:type="simple"><named-content content-type="geo-json" specific-use="{&#34;type&#34;:&#34;Point&#34;,&#34;coordinates&#34;:[19.156683,42.317167]}" id="NCID0EZVBI" xlink:type="simple">42°19.030'N, 19°9.401'E</named-content></named-content> (site code: 2015/007), leg. T. Deli, Z.P. Erőss &amp; Z. Fehér, 25.05.2015, <abbrev xmlns:xlink="http://www.w3.org/1999/xlink" content-type="institution" xlink:title="Hungarian Natural History Museum" id="ABBRID0E5VBI" xlink:type="simple">HNHM</abbrev> 103250/1 adult and several juvenile shells; Montenegro, Začir, “Pečina u pecko brdo” (cave), 450 m a.s.l., leg. L. Pintér, P. Subai, A. Szigeti, 20 Jul. 1972, <abbrev xmlns:xlink="http://www.w3.org/1999/xlink" content-type="institution" xlink:title="Natural History Museum of Bern" id="ABBRID0EDWBI" xlink:type="simple">NMBE</abbrev> 542072/76; Montenegro, Pečina u peckom, Brdu-bg Začirnál (Brdu-cave at Začir), leg. L. Pintér &amp; P. Subai, 20 Jul. 1972, <abbrev xmlns:xlink="http://www.w3.org/1999/xlink" content-type="institution" xlink:title="Hungarian Natural History Museum" id="ABBRID0EIWBI" xlink:type="simple">HNHM</abbrev> 65187/7 (one of them is photographed: Figs <xref ref-type="fig" rid="F13">13A–F</xref>); Montenegro, Pečina u peckom Brdu bei Začir (Brdu-cave at Začir), leg. H. Schütt, 06.06.1978, coll. Gy. Kovács, <abbrev xmlns:xlink="http://www.w3.org/1999/xlink" content-type="institution" xlink:title="Hungarian Natural History Museum" id="ABBRID0ERWBI" xlink:type="simple">HNHM</abbrev> 65188/1; Same data, <abbrev xmlns:xlink="http://www.w3.org/1999/xlink" content-type="institution" xlink:title="Hungarian Natural History Museum" id="ABBRID0EWWBI" xlink:type="simple">HNHM</abbrev> 42401/2; Montenegro, Rijeka Crnojevića, Obodska cave, 110 m a.s.l., <named-content xmlns:xlink="http://www.w3.org/1999/xlink" content-type="dwc:verbatimCoordinates" xlink:type="simple"><named-content content-type="geo-json" specific-use="{&#34;type&#34;:&#34;Point&#34;,&#34;coordinates&#34;:[19.005300,42.352000]}" id="NCID0E5WBI" xlink:type="simple">42°21.120'N, 19°0.318'E</named-content></named-content>, leg. P. Subai &amp; M. Szekeres, 23 Sep. 2006; <abbrev xmlns:xlink="http://www.w3.org/1999/xlink" content-type="institution" xlink:title="Natural History Museum of Bern" id="ABBRID0EDXBI" xlink:type="simple">NMBE</abbrev> 542071/1; Montenegro, Poseljani, on the Virpazar–Rijeka Crnojevića road, 150 m a.s.l., <named-content xmlns:xlink="http://www.w3.org/1999/xlink" content-type="dwc:verbatimCoordinates" xlink:type="simple"><named-content content-type="geo-json" specific-use="{&#34;type&#34;:&#34;Point&#34;,&#34;coordinates&#34;:[19.048067,42.305783]}" id="NCID0ELXBI" xlink:type="simple">42°18.347'N, 19°2.884'E</named-content></named-content> (site code: 2015/016), leg. T. Deli, Z.P. Erőss &amp; Z. Fehér, 25.05.2015, <abbrev xmlns:xlink="http://www.w3.org/1999/xlink" content-type="institution" xlink:title="Hungarian Natural History Museum" id="ABBRID0ESXBI" xlink:type="simple">HNHM</abbrev> 103251/8; <abbrev xmlns:xlink="http://www.w3.org/1999/xlink" content-type="institution" xlink:title="Naturhistorisches Museum Wien" id="ABBRID0EXXBI" xlink:type="simple">NHMW</abbrev> 112370/8, <abbrev xmlns:xlink="http://www.w3.org/1999/xlink" content-type="institution" xlink:title="Collection Tamás Deli" id="ABBRID0E3XBI" xlink:type="simple">DT</abbrev>/8.</p></tp:treatment-sec><tp:treatment-sec sec-type="diagnosis" id="SECID0EBYBI"><title>Diagnosis.</title><p>Basal tooth/thickening low, not pointed; palatal part of peristome with strong incision at the position of the palatal tooth, palatal region strongly “pushed” from outside.</p></tp:treatment-sec><tp:treatment-sec sec-type="description" id="SECID0EGYBI"><title>Description.</title><p>Spire elevated; protoconch consists of 1.5 whorls, roughly granulated/”hammered”, matte, not glossy; teleoconch with strong but dense, equidistant ribs that are supported by fine periostracal filaments in fresh shells; rib density variable (74–118 ribs on body whorl); between main ribs some fine wrinkles discernible; entire shell with 3.75–4.5 whorls; aperture semilunar or triangular due to straight basal part; peristome thickened, slightly expanded and slightly reflected on the palatal, basal and umbilical areas; palatal tooth strong, pointed; palatal region of peristome with strong outer incision (i.e. the position of the palatal tooth is indicated with a groove on the outer side); basal portion of peristome straight, thickened; occasionally two small denticles visible, sometimes only the one situated closer to the palatal side is developed as a low denticle; umbilicus funnel-shaped, wide to relatively narrow (width depends on spire height).</p><p>
            <bold>Measurements.</bold> SW: 2.4–3.2 mm (median = 2.7 mm), SH: 1.3–1.8 mm (median = 1.5 mm), AW: 0.9–1.1 mm (median = 1.0 mm), AH: 1.0–1.4 mm (median = 1.1 mm), (n = 11; largest and smallest specimens of multiple populations measured).</p></tp:treatment-sec><tp:treatment-sec sec-type="Differential diagnosis" id="SECID0EPYBI"><title>Differential diagnosis.</title><p>See under <italic><tp:taxon-name><tp:taxon-name-part taxon-name-part-type="genus" reg="Spelaeodiscus">S.</tp:taxon-name-part> <tp:taxon-name-part taxon-name-part-type="species" reg="unidentatus">unidentatus</tp:taxon-name-part> <tp:taxon-name-part taxon-name-part-type="subspecies" reg="acutus">acutus</tp:taxon-name-part></tp:taxon-name></italic> ssp. n.</p></tp:treatment-sec><tp:treatment-sec sec-type="variation" id="SECID0EEZBI"><title>Variation among specimens.</title><p>This subspecies is particularly variable in terms of shell size. The shape of the thickening of the basal part of the peristome is also slightly variable, although it never develops to a pointed tooth.</p></tp:treatment-sec><tp:treatment-sec sec-type="distribution" id="SECID0EJZBI"><title>Distribution.</title><p>This taxon is found north and northwest of the Shkodër Lake Basin in Montenegro (Figure <xref ref-type="fig" rid="F7">7</xref>). Albanian records given by <xref ref-type="bibr" rid="B34">Reischütz et al. (2013)</xref> actually refer to <italic><tp:taxon-name><tp:taxon-name-part taxon-name-part-type="genus" reg="Spelaeodiscus">S.</tp:taxon-name-part> <tp:taxon-name-part taxon-name-part-type="species" reg="unidentatus">unidentatus</tp:taxon-name-part> <tp:taxon-name-part taxon-name-part-type="subspecies" reg="acutus">acutus</tp:taxon-name-part></tp:taxon-name></italic> ssp. n.</p></tp:treatment-sec><tp:treatment-sec sec-type="remarks" id="SECID0EG1BI"><title>Remarks.</title><p>The only sample in the <abbrev xmlns:xlink="http://www.w3.org/1999/xlink" content-type="institution" xlink:title="Jovan Hadži Institute of Biology" id="ABBRID0EM1BI" xlink:type="simple">MZBI</abbrev>, which was collected before the original description is from Obodska pećina represent the type sample of this species (<abbrev xmlns:xlink="http://www.w3.org/1999/xlink" content-type="institution" xlink:title="Jovan Hadži Institute of Biology" id="ABBRID0ER1BI" xlink:type="simple">MZBI</abbrev> 1019). Bole collected both <italic><tp:taxon-name><tp:taxon-name-part taxon-name-part-type="genus" reg="Spelaeodiscus">S.</tp:taxon-name-part> <tp:taxon-name-part taxon-name-part-type="species" reg="obodensis">obodensis</tp:taxon-name-part></tp:taxon-name></italic> and <italic><tp:taxon-name><tp:taxon-name-part taxon-name-part-type="genus" reg="Spelaeodiscus">S.</tp:taxon-name-part> <tp:taxon-name-part taxon-name-part-type="species" reg="unidentatus">unidentatus</tp:taxon-name-part></tp:taxon-name></italic> at Obodska pećina in September, 1956, but described only one (<italic><tp:taxon-name><tp:taxon-name-part taxon-name-part-type="genus" reg="Spelaeodiscus">S.</tp:taxon-name-part> <tp:taxon-name-part taxon-name-part-type="species" reg="unidentatus">unidentatus</tp:taxon-name-part></tp:taxon-name></italic>) in 1961, and the other (<italic><tp:taxon-name><tp:taxon-name-part taxon-name-part-type="genus" reg="Spelaeodiscus">S.</tp:taxon-name-part> <tp:taxon-name-part taxon-name-part-type="species" reg="obodensis">obodensis</tp:taxon-name-part></tp:taxon-name></italic>) in 1965.</p><p>Formerly, Peuta Cave population was incorrectly referred to as <italic><tp:taxon-name><tp:taxon-name-part taxon-name-part-type="genus" reg="Spelaeodiscus">S.</tp:taxon-name-part> <tp:taxon-name-part taxon-name-part-type="species" reg="albanicus">albanicus</tp:taxon-name-part></tp:taxon-name></italic> and was taken into consideration in that species’ Red List assessment (<xref ref-type="bibr" rid="B32">Reischütz and Fehér 2017</xref>).</p><fig id="F13" position="float" orientation="portrait"><label>Figure 13.</label><caption><p>
          <italic><tp:taxon-name><tp:taxon-name-part taxon-name-part-type="genus" reg="Spelaeodiscus">Spelaeodiscus</tp:taxon-name-part> <tp:taxon-name-part taxon-name-part-type="species" reg="unidentatus">unidentatus</tp:taxon-name-part> <tp:taxon-name-part taxon-name-part-type="subspecies" reg="unidentatus">unidentatus</tp:taxon-name-part></tp:taxon-name></italic> Bole, 1961. <bold>A–F</bold> Pecina u Peckom Brdu cave, above Zacir (<abbrev xmlns:xlink="http://www.w3.org/1999/xlink" content-type="institution" xlink:title="Hungarian Natural History Museum" id="ABBRID0EM4BI" xlink:type="simple">HNHM</abbrev> 65187, topotypic specimen) <bold>G–L</bold> Montenegro, Morača valley, after the exit to the “China Road and Bridge” camp N of Bioće (<abbrev xmlns:xlink="http://www.w3.org/1999/xlink" content-type="institution" xlink:title="Naturhistorisches Museum Wien" id="ABBRID0ET4BI" xlink:type="simple">NHMW</abbrev> 112368) <bold>M–R</bold> Montenegro, spring 1 km south of the junction towards Njive (<abbrev xmlns:xlink="http://www.w3.org/1999/xlink" content-type="institution" xlink:title="Naturhistorisches Museum Wien" id="ABBRID0E14BI" xlink:type="simple">NHMW</abbrev> 112369).</p></caption><graphic xmlns:xlink="http://www.w3.org/1999/xlink" xlink:href="zookeys-769-013-g013.jpg" position="float" orientation="portrait" xlink:type="simple" id="oo_211847.jpg"/></fig></tp:treatment-sec><tp:treatment-sec><!--Section generated to contain objects referenced in tp:taxon-treatment.--><fig id="F12" position="float" orientation="portrait"><label>Figure 12.</label><caption><p>Type sample of <italic><tp:taxon-name><tp:taxon-name-part taxon-name-part-type="genus" reg="Spelaeodiscus">Spelaeodiscus</tp:taxon-name-part> <tp:taxon-name-part taxon-name-part-type="species" reg="obodensis">obodensis</tp:taxon-name-part></tp:taxon-name></italic> Bole, 1965 (<bold>A</bold>) and <italic><tp:taxon-name><tp:taxon-name-part taxon-name-part-type="genus" reg="Spelaeodiscus">Spelaeodiscus</tp:taxon-name-part> <tp:taxon-name-part taxon-name-part-type="species" reg="unidentatus">unidentatus</tp:taxon-name-part> <tp:taxon-name-part taxon-name-part-type="subspecies" reg="unidentatus">unidentatus</tp:taxon-name-part></tp:taxon-name></italic> Bole, 1961 (<bold>B</bold>).</p></caption><graphic xmlns:xlink="http://www.w3.org/1999/xlink" xlink:href="zookeys-769-013-g012.jpg" position="float" orientation="portrait" xlink:type="simple" id="oo_211846.jpg"/></fig><fig id="F7" position="float" orientation="portrait"><label>Figure 7.</label><caption><p>Distribution of <italic><tp:taxon-name><tp:taxon-name-part taxon-name-part-type="genus" reg="Spelaeodiscus">Spelaeodiscus</tp:taxon-name-part></tp:taxon-name></italic> Brusina, 1886 species.</p></caption><graphic xmlns:xlink="http://www.w3.org/1999/xlink" xlink:href="zookeys-769-013-g007.jpg" position="float" orientation="portrait" xlink:type="simple" id="oo_211841.jpg"/></fig></tp:treatment-sec><ref-list><ref id="B5"><mixed-citation xmlns:xlink="http://www.w3.org/1999/xlink" xlink:type="simple">
          <person-group><name name-style="western"><surname>Bole</surname><given-names>J</given-names></name></person-group> (<year>1965</year>) <article-title>Die Vertreter der Gattung <italic><tp:taxon-name><tp:taxon-name-part taxon-name-part-type="genus">Spelaeodiscus</tp:taxon-name-part></tp:taxon-name></italic> Brusina 1886 (<tp:taxon-name><tp:taxon-name-part taxon-name-part-type="class">Gastropoda</tp:taxon-name-part></tp:taxon-name>, <tp:taxon-name><tp:taxon-name-part taxon-name-part-type="infraclass">Pulmonata</tp:taxon-name-part></tp:taxon-name>) in Jugoslawien.</article-title> <source>International Journal of Speleology</source> <volume>1</volume>(<issue>3</issue>): <fpage>349</fpage>–<lpage>356</lpage>. <ext-link xlink:type="simple" ext-link-type="doi" xlink:href="10.5038/1827-806X.1.3.9">https://doi.org/10.5038/1827-806X.1.3.9</ext-link></mixed-citation></ref><ref id="B13"><mixed-citation xmlns:xlink="http://www.w3.org/1999/xlink" xlink:type="simple">
          <person-group><name name-style="western"><surname>Gittenberger</surname><given-names>E</given-names></name></person-group> (<year>1969</year>) <article-title>Beiträge zur Kenntnis der <tp:taxon-name><tp:taxon-name-part taxon-name-part-type="superfamily">Pupillacea</tp:taxon-name-part></tp:taxon-name> I. Die Spelaeodiscinae.</article-title> <source>Zoologische Mededelingen</source> <volume>43</volume>(<issue>22</issue>): <fpage>287</fpage>–<lpage>306</lpage>.</mixed-citation></ref><ref id="B45"><mixed-citation xmlns:xlink="http://www.w3.org/1999/xlink" xlink:type="simple">
          <person-group><name name-style="western"><surname>Welter-Schultes</surname><given-names>FW</given-names></name></person-group> (<year>2012</year>) European non-marine molluscs, a guide for species identification. Planet Poster Editions, Göttingen, 679 + 78 pp.</mixed-citation></ref><ref id="B34"><mixed-citation xmlns:xlink="http://www.w3.org/1999/xlink" xlink:type="simple">
          <person-group><name name-style="western"><surname>Reischütz</surname><given-names>A</given-names></name><name name-style="western"><surname>Reischütz</surname><given-names>N</given-names></name><name name-style="western"><surname>Reischütz</surname><given-names>PL</given-names></name></person-group> (<year>2013</year>) <article-title>Beiträge zur Kenntnis der Molluskenfauna Albaniens.</article-title> <source>Nachrichtenblatt der Ersten Vorarlberger Malakologischen Gesellschaft</source> <volume>20</volume>: <fpage>61</fpage>–<lpage>64</lpage>.</mixed-citation></ref><ref id="B32"><mixed-citation xmlns:xlink="http://www.w3.org/1999/xlink" xlink:type="simple">
          <person-group><name name-style="western"><surname>Reischütz</surname><given-names>A</given-names></name><name name-style="western"><surname>Fehér</surname><given-names>Z</given-names></name></person-group> (<year>2017</year>) <italic><tp:taxon-name><tp:taxon-name-part taxon-name-part-type="genus">Spelaeodiscus</tp:taxon-name-part> <tp:taxon-name-part taxon-name-part-type="species">albanicus</tp:taxon-name-part></tp:taxon-name></italic>. The IUCN Red List of Threatened Species 2017: e.T170947A1319076. <ext-link xlink:type="simple" ext-link-type="doi" xlink:href="10.2305/IUCN.UK.2017-3.RLTS.T170947A1319076.en">http://dx.doi.org/10.2305/IUCN.UK.2017-3.RLTS.T170947A1319076.en</ext-link> [Downloaded on 24 April 2018]</mixed-citation></ref></ref-list></tp:taxon-treatment>
