# Supplementary material for: Revision of the subterranean genus Spelaeodiscus Brusina, 1886 (Gastropoda, Pulmonata, Spelaeodiscidae)
Source: Zookeys. 2018 Jun 26;(769):13–48. doi: 10.3897/zookeys.769.25258 (PMC6030179; doi:10.3897/zookeys.769.25258)
Supplement: XML Treatment for Spelaeodiscus unidentatus acutus [file zookeys.769.25258-treatment14.xml]

<!DOCTYPE tp:taxon-treatment
  PUBLIC "-//TaxonX//DTD Taxonomic Treatment Publishing DTD v0 20100105//EN" "tax-treatment-NSO.dtd">
<tp:taxon-treatment xmlns:tp="http://www.plazi.org/taxpub"><tp:treatment-meta><kwd-group><label>Taxon classification</label><kwd><named-content xmlns:xlink="http://www.w3.org/1999/xlink" content-type="kingdom">Animalia</named-content></kwd><kwd><named-content xmlns:xlink="http://www.w3.org/1999/xlink" content-type="order">Stylommatophora</named-content></kwd><kwd><named-content xmlns:xlink="http://www.w3.org/1999/xlink" content-type="family">Spelaeodiscidae</named-content></kwd></kwd-group><mixed-citation publication-type="journal"><person-group><name><surname>Páll-Gergely</surname><given-names>Barna</given-names></name><name><surname>Deli</surname><given-names>Tamás</given-names></name><name><surname>Erőss</surname><given-names>Zoltán Péter</given-names></name><name><surname>Reischütz</surname><given-names>Peter L.</given-names></name><name><surname>Reischütz</surname><given-names>Alexander</given-names></name><name><surname>Fehér</surname><given-names>Zoltán</given-names></name></person-group><article-title>Revision of the subterranean genus <italic><tp:taxon-name><tp:taxon-name-part taxon-name-part-type="genus" reg="Spelaeodiscus">Spelaeodiscus</tp:taxon-name-part></tp:taxon-name></italic> Brusina, 1886 (<tp:taxon-name><tp:taxon-name-part taxon-name-part-type="class">Gastropoda</tp:taxon-name-part></tp:taxon-name>, <tp:taxon-name><tp:taxon-name-part taxon-name-part-type="infraclass">Pulmonata</tp:taxon-name-part></tp:taxon-name>, <tp:taxon-name><tp:taxon-name-part taxon-name-part-type="family">Spelaeodiscidae</tp:taxon-name-part></tp:taxon-name>)</article-title><source>Zookeys</source><day>26</day><month>6</month><year>2018</year><volume>2018</volume><issue>769</issue><fpage>13</fpage><lpage>48</lpage><pub-id pub-id-type="doi">10.3897/zookeys.769.25258</pub-id></mixed-citation></tp:treatment-meta><tp:nomenclature><tp:taxon-name>
            <tp:taxon-name-part taxon-name-part-type="genus" reg="Spelaeodiscus">Spelaeodiscus</tp:taxon-name-part>
            <tp:taxon-name-part taxon-name-part-type="species" reg="unidentatus">unidentatus</tp:taxon-name-part>
            <tp:taxon-name-part taxon-name-part-type="subspecies" reg="acutus">acutus</tp:taxon-name-part>
            <object-id xmlns:xlink="http://www.w3.org/1999/xlink" content-type="zoobank" xlink:type="simple">http://zoobank.org/90A2874A-9BE4-474F-A572-8A1FC36B6172</object-id>
          </tp:taxon-name><tp:taxon-authority>Páll-Gergely &amp; Fehér</tp:taxon-authority><tp:taxon-status xmlns:xlink="http://www.w3.org/1999/xlink" xlink:type="simple">ssp. n.</tp:taxon-status><xref ref-type="fig" rid="F14">Figure 14A–L</xref><tp:nomenclature-citation-list><tp:nomenclature-citation><tp:taxon-name>
                <tp:taxon-name-part taxon-name-part-type="genus" reg="Spelaeodiscus">Spelaeodiscus</tp:taxon-name-part> <tp:taxon-name-part taxon-name-part-type="species" reg="unidentatus">unidentatus</tp:taxon-name-part></tp:taxon-name><comment>— <xref ref-type="bibr" rid="B34">Reischütz et al. 2013</xref>: 62, fig. 3.</comment></tp:nomenclature-citation></tp:nomenclature-citation-list></tp:nomenclature><tp:treatment-sec sec-type="type material" id="SECID0EIACI"><title>Type material.</title><p>Albania, rocks north of Hajmel at the bridge, north of Lezhe, 40 m a.s.l., <named-content xmlns:xlink="http://www.w3.org/1999/xlink" content-type="dwc:verbatimCoordinates" xlink:type="simple"><named-content content-type="geo-json" specific-use="{&#34;type&#34;:&#34;Point&#34;,&#34;coordinates&#34;:[19.644717,41.973767]}" id="NCID0ERACI" xlink:type="simple">41°58.426'N, 19°38.683'E</named-content></named-content>, leg. A. Reischütz, N. Reischütz &amp; P. L. Reischütz, Apr. 2012, <abbrev xmlns:xlink="http://www.w3.org/1999/xlink" content-type="institution" xlink:title="Naturhistorisches Museum Wien" id="ABBRID0EYACI" xlink:type="simple">NHMW</abbrev> 112371/1 (photographed paratype, Fig. <xref ref-type="fig" rid="F14">14G–L</xref>), <abbrev xmlns:xlink="http://www.w3.org/1999/xlink" content-type="institution" xlink:title="Collection Reischütz" id="ABBRID0EBBCI" xlink:type="simple">REI</abbrev>/6 paratypes; Albania, rocks 1 km south of Hajmel, north of Lezhe, 50 m a.s.l., <named-content xmlns:xlink="http://www.w3.org/1999/xlink" content-type="dwc:verbatimCoordinates" xlink:type="simple"><named-content content-type="geo-json" specific-use="{&#34;type&#34;:&#34;Point&#34;,&#34;coordinates&#34;:[19.639650,41.947467]}" id="NCID0EJBCI" xlink:type="simple">41°56.848'N, 19°38.379'E</named-content></named-content>, leg. A. Reischütz, N. Reischütz &amp; P. L. Reischütz, Apr. 2012, <abbrev xmlns:xlink="http://www.w3.org/1999/xlink" content-type="institution" xlink:title="Collection Reischütz" id="ABBRID0EOBCI" xlink:type="simple">REI</abbrev>/5 paratypes; Albania, Shkodër District, Vau i Dejës, Mjedë, near the dam, 45 m a.s.l., limestone rocks, <named-content xmlns:xlink="http://www.w3.org/1999/xlink" content-type="dwc:verbatimCoordinates" xlink:type="simple"><named-content content-type="geo-json" specific-use="{&#34;type&#34;:&#34;Point&#34;,&#34;coordinates&#34;:[19.619800,42.013400]}" id="NCID0EWBCI" xlink:type="simple">42°0.804'N, 19°37.188'E</named-content></named-content> (site code: 2015/99), leg. Z.P. Erőss, Z. Fehér &amp; J. Grego, 04 Jul. 2015, <abbrev xmlns:xlink="http://www.w3.org/1999/xlink" content-type="institution" xlink:title="Hungarian Natural History Museum" id="ABBRID0E2BCI" xlink:type="simple">HNHM</abbrev> 103252 (holotype, SW: 2.9 mm, SH: 1.5 mm, Figs <xref ref-type="fig" rid="F14">14A–F</xref>), <abbrev xmlns:xlink="http://www.w3.org/1999/xlink" content-type="institution" xlink:title="Naturhistorisches Museum Wien" id="ABBRID0EECCI" xlink:type="simple">NHMW</abbrev> 112372/1 paratype, <abbrev xmlns:xlink="http://www.w3.org/1999/xlink" content-type="institution" xlink:title="Collection Jozef Grego" id="ABBRID0EJCCI" xlink:type="simple">JG</abbrev>/1 paratype.</p></tp:treatment-sec><tp:treatment-sec sec-type="type locality" id="SECID0EOCCI"><title>Type locality.</title><p>Albania, Shkodër District, Vau i Dejës, Mjedë, near the dam, 45 m a.s.l., limestone rocks, <named-content xmlns:xlink="http://www.w3.org/1999/xlink" content-type="dwc:verbatimCoordinates" xlink:type="simple"><named-content content-type="geo-json" specific-use="{&#34;type&#34;:&#34;Point&#34;,&#34;coordinates&#34;:[19.619800,42.013400]}" id="NCID0EXCCI" xlink:type="simple">42°0.804'N, 19°37.188'E</named-content></named-content>.</p></tp:treatment-sec><tp:treatment-sec sec-type="diagnosis" id="SECID0E3CCI"><title>Diagnosis.</title><p>Basal tooth pointed; palatal part of peristome with slight incision at the position of the palatal tooth, palatal region not or slightly “pushed” from outside.</p><p>
            <bold>Measurements.</bold> SW: 2.9–3.5 mm (median = 3.0 mm), SH: 1.4–1.8 mm (median = 1.5 mm), AW: 1.1–1.3 mm (1.2 mm), AH: 1.1–1.4 mm (median = 1.2 mm), (n = 9; largest and smallest specimens of multiple populations measured).</p></tp:treatment-sec><tp:treatment-sec sec-type="Differential diagnosis" id="SECID0EGDCI"><title>Differential diagnosis.</title><p>
            <italic><tp:taxon-name><tp:taxon-name-part taxon-name-part-type="genus" reg="Spelaeodiscus">Spelaeodiscus</tp:taxon-name-part> <tp:taxon-name-part taxon-name-part-type="species" reg="unidentatus">unidentatus</tp:taxon-name-part> <tp:taxon-name-part taxon-name-part-type="subspecies" reg="acutus">acutus</tp:taxon-name-part></tp:taxon-name></italic> ssp. n. differs from the nominotypical subspecies by the strong, pointed basal tooth, which is blunt, or represented as a thickening of the basal peristome in the nominotypical subspecies. Moreover, the palatal region is not or only slightly “pushed” from the outside in the position of the palatal tooth. Rib density: 64–91 ribs on the body whorl.</p></tp:treatment-sec><tp:treatment-sec sec-type="variation" id="SECID0E2DCI"><title>Variation among specimens.</title><p>This subspecies is variable in terms of shell size and spire height, i.e. one population has a nearly flat shell.</p></tp:treatment-sec><tp:treatment-sec sec-type="etymology" id="SECID0EAECI"><title>Etymology.</title><p>This new subspecies is named after its pointed (Latin: <italic>acutus</italic>) basal tooth, which distinguishes it from the nominotypical subspecies.</p></tp:treatment-sec><tp:treatment-sec sec-type="distribution" id="SECID0EIECI"><title>Distribution.</title><p>This subspecies is known from the southeastern side of the Shkodër Lake Basin in Albania (Figure <xref ref-type="fig" rid="F7">7</xref>).</p><fig id="F14" position="float" orientation="portrait"><label>Figure 14.</label><caption><p>Shells of <italic><tp:taxon-name><tp:taxon-name-part taxon-name-part-type="genus" reg="Spelaeodiscus">Spelaeodiscus</tp:taxon-name-part></tp:taxon-name></italic>. <bold>A–F</bold> <italic><tp:taxon-name><tp:taxon-name-part taxon-name-part-type="genus" reg="Spelaeodiscus">Spelaeodiscus</tp:taxon-name-part> <tp:taxon-name-part taxon-name-part-type="species" reg="unidentatus">unidentatus</tp:taxon-name-part> <tp:taxon-name-part taxon-name-part-type="subspecies" reg="acutus">acutus</tp:taxon-name-part></tp:taxon-name></italic> ssp. n., holotype (<abbrev xmlns:xlink="http://www.w3.org/1999/xlink" content-type="institution" xlink:title="Hungarian Natural History Museum" id="ABBRID0ESFCI" xlink:type="simple">HNHM</abbrev> 103252) <bold>G–L</bold> <italic><tp:taxon-name><tp:taxon-name-part taxon-name-part-type="genus" reg="Spelaeodiscus">Spelaeodiscus</tp:taxon-name-part> <tp:taxon-name-part taxon-name-part-type="species" reg="unidentatus">unidentatus</tp:taxon-name-part> <tp:taxon-name-part taxon-name-part-type="subspecies" reg="acutus">acutus</tp:taxon-name-part></tp:taxon-name></italic> ssp. n., Albania, rocks north of Hajmel at the bridge (<abbrev xmlns:xlink="http://www.w3.org/1999/xlink" content-type="institution" xlink:title="Naturhistorisches Museum Wien" id="ABBRID0EIGCI" xlink:type="simple">NHMW</abbrev> 112371) <bold>M–R</bold> <italic><tp:taxon-name><tp:taxon-name-part taxon-name-part-type="genus" reg="Spelaeodiscus">Spelaeodiscus</tp:taxon-name-part> <tp:taxon-name-part taxon-name-part-type="species" reg="virpazarioides">virpazarioides</tp:taxon-name-part></tp:taxon-name></italic> sp. n., holotype (<abbrev xmlns:xlink="http://www.w3.org/1999/xlink" content-type="institution" xlink:title="Hungarian Natural History Museum" id="ABBRID0E1GCI" xlink:type="simple">HNHM</abbrev> 103417).</p></caption><graphic xmlns:xlink="http://www.w3.org/1999/xlink" xlink:href="zookeys-769-013-g014.jpg" position="float" orientation="portrait" xlink:type="simple" id="oo_211848.jpg"/></fig></tp:treatment-sec><tp:treatment-sec><!--Section generated to contain objects referenced in tp:taxon-treatment.--><fig id="F7" position="float" orientation="portrait"><label>Figure 7.</label><caption><p>Distribution of <italic><tp:taxon-name><tp:taxon-name-part taxon-name-part-type="genus" reg="Spelaeodiscus">Spelaeodiscus</tp:taxon-name-part></tp:taxon-name></italic> Brusina, 1886 species.</p></caption><graphic xmlns:xlink="http://www.w3.org/1999/xlink" xlink:href="zookeys-769-013-g007.jpg" position="float" orientation="portrait" xlink:type="simple" id="oo_211841.jpg"/></fig></tp:treatment-sec><ref-list><ref id="B34"><mixed-citation xmlns:xlink="http://www.w3.org/1999/xlink" xlink:type="simple">
          <person-group><name name-style="western"><surname>Reischütz</surname><given-names>A</given-names></name><name name-style="western"><surname>Reischütz</surname><given-names>N</given-names></name><name name-style="western"><surname>Reischütz</surname><given-names>PL</given-names></name></person-group> (<year>2013</year>) <article-title>Beiträge zur Kenntnis der Molluskenfauna Albaniens.</article-title> <source>Nachrichtenblatt der Ersten Vorarlberger Malakologischen Gesellschaft</source> <volume>20</volume>: <fpage>61</fpage>–<lpage>64</lpage>.</mixed-citation></ref></ref-list></tp:taxon-treatment>
