# Supplementary material for: Revision of the subterranean genus Spelaeodiscus Brusina, 1886 (Gastropoda, Pulmonata, Spelaeodiscidae)
Source: Zookeys. 2018 Jun 26;(769):13–48. doi: 10.3897/zookeys.769.25258 (PMC6030179; doi:10.3897/zookeys.769.25258)
Supplement: XML Treatment for Spelaeodiscus virpazarioides [file zookeys.769.25258-treatment15.xml]

<!DOCTYPE tp:taxon-treatment
  PUBLIC "-//TaxonX//DTD Taxonomic Treatment Publishing DTD v0 20100105//EN" "tax-treatment-NSO.dtd">
<tp:taxon-treatment xmlns:tp="http://www.plazi.org/taxpub"><tp:treatment-meta><kwd-group><label>Taxon classification</label><kwd><named-content xmlns:xlink="http://www.w3.org/1999/xlink" content-type="kingdom">Animalia</named-content></kwd><kwd><named-content xmlns:xlink="http://www.w3.org/1999/xlink" content-type="order">Stylommatophora</named-content></kwd><kwd><named-content xmlns:xlink="http://www.w3.org/1999/xlink" content-type="family">Spelaeodiscidae</named-content></kwd></kwd-group><mixed-citation publication-type="journal"><person-group><name><surname>Páll-Gergely</surname><given-names>Barna</given-names></name><name><surname>Deli</surname><given-names>Tamás</given-names></name><name><surname>Erőss</surname><given-names>Zoltán Péter</given-names></name><name><surname>Reischütz</surname><given-names>Peter L.</given-names></name><name><surname>Reischütz</surname><given-names>Alexander</given-names></name><name><surname>Fehér</surname><given-names>Zoltán</given-names></name></person-group><article-title>Revision of the subterranean genus <italic><tp:taxon-name><tp:taxon-name-part taxon-name-part-type="genus" reg="Spelaeodiscus">Spelaeodiscus</tp:taxon-name-part></tp:taxon-name></italic> Brusina, 1886 (<tp:taxon-name><tp:taxon-name-part taxon-name-part-type="class">Gastropoda</tp:taxon-name-part></tp:taxon-name>, <tp:taxon-name><tp:taxon-name-part taxon-name-part-type="infraclass">Pulmonata</tp:taxon-name-part></tp:taxon-name>, <tp:taxon-name><tp:taxon-name-part taxon-name-part-type="family">Spelaeodiscidae</tp:taxon-name-part></tp:taxon-name>)</article-title><source>Zookeys</source><day>26</day><month>6</month><year>2018</year><volume>2018</volume><issue>769</issue><fpage>13</fpage><lpage>48</lpage><pub-id pub-id-type="doi">10.3897/zookeys.769.25258</pub-id></mixed-citation></tp:treatment-meta><tp:nomenclature><tp:taxon-name>
            <tp:taxon-name-part taxon-name-part-type="genus" reg="Spelaeodiscus">Spelaeodiscus</tp:taxon-name-part>
            <tp:taxon-name-part taxon-name-part-type="species" reg="virpazarioides">virpazarioides</tp:taxon-name-part>
            <object-id xmlns:xlink="http://www.w3.org/1999/xlink" content-type="zoobank" xlink:type="simple">http://zoobank.org/6454FD89-D6C1-4607-9992-7F1CC7DBD617</object-id>
          </tp:taxon-name><tp:taxon-authority>Páll-Gergely &amp; Fehér</tp:taxon-authority><tp:taxon-status xmlns:xlink="http://www.w3.org/1999/xlink" xlink:type="simple">sp. n.</tp:taxon-status><xref ref-type="fig" rid="F14">Figure 14M–R</xref></tp:nomenclature><tp:treatment-sec sec-type="type material" id="SECID0ERICI"><title>Type material.</title><p>Albania, Malësia district, a mountain pass 2 km N of Rraps-Starjë, 700 m a.s.l., <named-content xmlns:xlink="http://www.w3.org/1999/xlink" content-type="dwc:verbatimCoordinates" xlink:type="simple"><named-content content-type="geo-json" specific-use="{&#34;type&#34;:&#34;Point&#34;,&#34;coordinates&#34;:[19.504000,42.414800]}" id="NCID0E1ICI" xlink:type="simple">42°24.888'N, 19°30.240'E</named-content></named-content>, leg. Erőss, Fehér, Szekeres, Grego, 27.06.2016, <abbrev xmlns:xlink="http://www.w3.org/1999/xlink" content-type="institution" xlink:title="Hungarian Natural History Museum" id="ABBRID0E6ICI" xlink:type="simple">HNHM</abbrev> 103417 (holotype, SW = 3.45 mm, SH = 2.0 mm), <abbrev xmlns:xlink="http://www.w3.org/1999/xlink" content-type="institution" xlink:title="Hungarian Natural History Museum" id="ABBRID0EEJCI" xlink:type="simple">HNHM</abbrev> 102765/4+1subadult+3fr (paratypes), <abbrev xmlns:xlink="http://www.w3.org/1999/xlink" content-type="institution" xlink:title="Naturhistorisches Museum Wien" id="ABBRID0EJJCI" xlink:type="simple">NHMW</abbrev> 111672/3+2subadult+2fr; <abbrev xmlns:xlink="http://www.w3.org/1999/xlink" content-type="institution" xlink:title="Collection Jozef Grego" id="ABBRID0EOJCI" xlink:type="simple">JG</abbrev>/3+2subadult+3fr (paratypes); same locality, leg. A. Reischütz, N. Reischütz &amp; P. Reischütz, Apr. 2006, <abbrev xmlns:xlink="http://www.w3.org/1999/xlink" content-type="institution" xlink:title="Collection Reischütz" id="ABBRID0ETJCI" xlink:type="simple">REI</abbrev>/1 juvenile paratype.</p></tp:treatment-sec><tp:treatment-sec sec-type="type locality" id="SECID0EYJCI"><title>Type locality.</title><p>Albania, Malësia district, a mountain pass 2 km N of Rraps-Starjë, 700 m a.s.l., <named-content xmlns:xlink="http://www.w3.org/1999/xlink" content-type="dwc:verbatimCoordinates" xlink:type="simple"><named-content content-type="geo-json" specific-use="{&#34;type&#34;:&#34;Point&#34;,&#34;coordinates&#34;:[19.504000,42.414800]}" id="NCID0EBKCI" xlink:type="simple">42°24.888'N, 19°30.240'E</named-content></named-content>.</p></tp:treatment-sec><tp:treatment-sec sec-type="diagnosis" id="SECID0EGKCI"><title>Diagnosis.</title><p>A medium sized to large species with elevated spire, strong, very widely spaced ribs, fine spiral lines consisting of series of minute tubercles, hammered protoconch, weak basal thickening, weak parietal tooth, and a thickened parietal callus.</p></tp:treatment-sec><tp:treatment-sec sec-type="description" id="SECID0ELKCI"><title>Description.</title><p>Spire elevated; protoconch consists of ca. 1.25–1.75 whorls, roughly sculptured, “hammered”; teleoconch with very strong, equidistant, widely spaced ribs (40–70 on the body whorl; addition to the radial ribs very fine, dense spiral striation is visible on the entire teleoconch, consisting of minute tubercles; entire shell with 4–4.75 whorls; aperture subcircular/triangular; basal part with two low swellings (similar to those of <italic><tp:taxon-name><tp:taxon-name-part taxon-name-part-type="genus" reg="Spelaeodiscus">S.</tp:taxon-name-part> <tp:taxon-name-part taxon-name-part-type="species" reg="albanicus">albanicus</tp:taxon-name-part> <tp:taxon-name-part taxon-name-part-type="subspecies" reg="albanicus">albanicus</tp:taxon-name-part></tp:taxon-name></italic>), parietal wall with a weak tooth; parietal callus thickened, blunt; umbilicus funnel-shaped, relatively narrow.</p><p>
            <bold>Measurements.</bold> SW: 3.3–3.6 mm (median = 3.5 mm), SH: 1.95–2.25 mm (median = 2.1 mm), AW: 1.3–1.6 mm (median = 1.4 mm), SW: 1.4–1.5 mm (median = 1.4 mm), (n = 11).</p></tp:treatment-sec><tp:treatment-sec sec-type="Differential diagnosis" id="SECID0EELCI"><title>Differential diagnosis.</title><p>This new species can be distinguished from all congeners (especially the most similar <italic><tp:taxon-name><tp:taxon-name-part taxon-name-part-type="genus" reg="Spelaeodiscus">S.</tp:taxon-name-part> <tp:taxon-name-part taxon-name-part-type="species" reg="albanicus">albanicus</tp:taxon-name-part> <tp:taxon-name-part taxon-name-part-type="subspecies" reg="albanicus">albanicus</tp:taxon-name-part></tp:taxon-name></italic>) by the clearly visible spiral striation, roughly sculptured protoconch and thickened parietal callus. All <italic><tp:taxon-name><tp:taxon-name-part taxon-name-part-type="genus" reg="Virpazaria">Virpazaria</tp:taxon-name-part></tp:taxon-name></italic> species possess an elevated parietal callus, but it is sharp in most (all?) species, and the aperture of those species are more slender, crescent-shaped.</p></tp:treatment-sec><tp:treatment-sec sec-type="variation" id="SECID0ECMCI"><title>Variation among specimens.</title><p>The degree of the thickness of the parietal callus shows some recognisable variability within the single known population, but this trait might be due to the age (degree of development) of the examined shells.</p></tp:treatment-sec><tp:treatment-sec sec-type="etymology" id="SECID0EHMCI"><title>Etymology.</title><p>This new species is named after its resemblance to <italic><tp:taxon-name><tp:taxon-name-part taxon-name-part-type="genus" reg="Virpazaria">Virpazaria</tp:taxon-name-part></tp:taxon-name></italic> species based on the thickened parietal callus.</p></tp:treatment-sec><tp:treatment-sec sec-type="distribution" id="SECID0EUMCI"><title>Distribution.</title><p>
            <italic><tp:taxon-name><tp:taxon-name-part taxon-name-part-type="genus" reg="Spelaeodiscus">Spelaeodiscus</tp:taxon-name-part> <tp:taxon-name-part taxon-name-part-type="species" reg="virpazarioides">virpazarioides</tp:taxon-name-part></tp:taxon-name></italic> sp. n. is known from the type locality only (see also Figure <xref ref-type="fig" rid="F7">7</xref>).</p></tp:treatment-sec><tp:treatment-sec sec-type="remarks" id="SECID0EJNCI"><title>Remarks.</title><p>Initially we considered placing this species to the genus <italic><tp:taxon-name><tp:taxon-name-part taxon-name-part-type="genus" reg="Virpazaria">Virpazaria</tp:taxon-name-part></tp:taxon-name></italic> due to the thickened parietal callus, which was mentioned in the original description of the genus <italic><tp:taxon-name><tp:taxon-name-part taxon-name-part-type="genus" reg="Virpazaria">Virpazaria</tp:taxon-name-part></tp:taxon-name></italic>. However, the subcircular/triangular aperture indicates that it is better to be placed in <italic><tp:taxon-name><tp:taxon-name-part taxon-name-part-type="genus" reg="Spelaeodiscus">Spelaeodiscus</tp:taxon-name-part></tp:taxon-name></italic>.</p><p>Formerly, this population was incorrectly referred to as <italic><tp:taxon-name><tp:taxon-name-part taxon-name-part-type="genus" reg="Spelaeodiscus">S.</tp:taxon-name-part> <tp:taxon-name-part taxon-name-part-type="species" reg="albanicus">albanicus</tp:taxon-name-part></tp:taxon-name></italic> and was taken into consideration in that species’ Red List assessment (<xref ref-type="bibr" rid="B32">Reischütz and Fehér 2017</xref>)</p></tp:treatment-sec><tp:treatment-sec sec-type="conservation status" id="SECID0EVOCI"><title>Conservation status.</title><p>To our present knowledge this species is very rare (currently known from a single location) and thus AOO is smaller than 20 km<sup>2</sup>. However, there is no reason to suppose that AOO, EOO, number of locations, number of subpopulations or the number of mature individuals are declining or extremely fluctuating. Therefore, it might be assessed as Near Threatened (NT).</p></tp:treatment-sec><tp:treatment-sec><!--Section generated to contain objects referenced in tp:taxon-treatment.--><fig id="F14" position="float" orientation="portrait"><label>Figure 14.</label><caption><p>Shells of <italic><tp:taxon-name><tp:taxon-name-part taxon-name-part-type="genus" reg="Spelaeodiscus">Spelaeodiscus</tp:taxon-name-part></tp:taxon-name></italic>. <bold>A–F</bold> <italic><tp:taxon-name><tp:taxon-name-part taxon-name-part-type="genus" reg="Spelaeodiscus">Spelaeodiscus</tp:taxon-name-part> <tp:taxon-name-part taxon-name-part-type="species" reg="unidentatus">unidentatus</tp:taxon-name-part> <tp:taxon-name-part taxon-name-part-type="subspecies" reg="acutus">acutus</tp:taxon-name-part></tp:taxon-name></italic> ssp. n., holotype (<abbrev xmlns:xlink="http://www.w3.org/1999/xlink" content-type="institution" xlink:title="Hungarian Natural History Museum" id="ABBRID0ESFCI" xlink:type="simple">HNHM</abbrev> 103252) <bold>G–L</bold> <italic><tp:taxon-name><tp:taxon-name-part taxon-name-part-type="genus" reg="Spelaeodiscus">Spelaeodiscus</tp:taxon-name-part> <tp:taxon-name-part taxon-name-part-type="species" reg="unidentatus">unidentatus</tp:taxon-name-part> <tp:taxon-name-part taxon-name-part-type="subspecies" reg="acutus">acutus</tp:taxon-name-part></tp:taxon-name></italic> ssp. n., Albania, rocks north of Hajmel at the bridge (<abbrev xmlns:xlink="http://www.w3.org/1999/xlink" content-type="institution" xlink:title="Naturhistorisches Museum Wien" id="ABBRID0EIGCI" xlink:type="simple">NHMW</abbrev> 112371) <bold>M–R</bold> <italic><tp:taxon-name><tp:taxon-name-part taxon-name-part-type="genus" reg="Spelaeodiscus">Spelaeodiscus</tp:taxon-name-part> <tp:taxon-name-part taxon-name-part-type="species" reg="virpazarioides">virpazarioides</tp:taxon-name-part></tp:taxon-name></italic> sp. n., holotype (<abbrev xmlns:xlink="http://www.w3.org/1999/xlink" content-type="institution" xlink:title="Hungarian Natural History Museum" id="ABBRID0E1GCI" xlink:type="simple">HNHM</abbrev> 103417).</p></caption><graphic xmlns:xlink="http://www.w3.org/1999/xlink" xlink:href="zookeys-769-013-g014.jpg" position="float" orientation="portrait" xlink:type="simple" id="oo_211848.jpg"/></fig><fig id="F7" position="float" orientation="portrait"><label>Figure 7.</label><caption><p>Distribution of <italic><tp:taxon-name><tp:taxon-name-part taxon-name-part-type="genus" reg="Spelaeodiscus">Spelaeodiscus</tp:taxon-name-part></tp:taxon-name></italic> Brusina, 1886 species.</p></caption><graphic xmlns:xlink="http://www.w3.org/1999/xlink" xlink:href="zookeys-769-013-g007.jpg" position="float" orientation="portrait" xlink:type="simple" id="oo_211841.jpg"/></fig></tp:treatment-sec><ref-list><ref id="B32"><mixed-citation xmlns:xlink="http://www.w3.org/1999/xlink" xlink:type="simple">
          <person-group><name name-style="western"><surname>Reischütz</surname><given-names>A</given-names></name><name name-style="western"><surname>Fehér</surname><given-names>Z</given-names></name></person-group> (<year>2017</year>) <italic><tp:taxon-name><tp:taxon-name-part taxon-name-part-type="genus">Spelaeodiscus</tp:taxon-name-part> <tp:taxon-name-part taxon-name-part-type="species">albanicus</tp:taxon-name-part></tp:taxon-name></italic>. The IUCN Red List of Threatened Species 2017: e.T170947A1319076. <ext-link xlink:type="simple" ext-link-type="doi" xlink:href="10.2305/IUCN.UK.2017-3.RLTS.T170947A1319076.en">http://dx.doi.org/10.2305/IUCN.UK.2017-3.RLTS.T170947A1319076.en</ext-link> [Downloaded on 24 April 2018]</mixed-citation></ref></ref-list></tp:taxon-treatment>
